# Supplementary material for: COVID-19 prevalence and infection control measures at homeless shelters and hostels in high-income countries: a scoping review
Source: Syst Rev. 2022 Oct 15;11:223. doi: 10.1186/s13643-022-02089-x (PMC9569412; doi:10.1186/s13643-022-02089-x)
Supplement: Supplementary file 2 — Additional file 2. Articles. [file 13643_2022_2089_MOESM2_ESM.xlsx]

## Sheet: Supplementary File B- Articles 
Title	Authors
Comparison of infection control strategies to reduce COVID-19 outbreaks in homeless shelters in the United States: a simulation study	Lloyd A. C. Chapman; Margot Kushel; Sarah N. Cox; Ashley Scarborough; Caroline Cawley; Trang Nguyen; Isabel Rodriguez-Barraquer; Bryan Greenhouse; Elizabeth Imbert; Nathan C. Lo
Clinical Outcomes, Costs, and Cost-effectiveness of Strategies for People Experiencing Sheltered Homelessness During the COVID-19 Pandemic	Baggett, Travis P.; Scott, Justine A.; Le, Mylinh H.; Shebl, Fatma M.; Panella, Christopher; Losina, Elena; Flanagan, Clare; Gaeta, Jessie M.; Neilan, Anne; Hyle, Emily P.; Mohareb, Amir; Reddy, Krishna P.; Siedner, Mark J.; Harling, Guy; Weinstein, Milton C.; Ciaranello, Andrea; Kazemian, Pooyan; Freedberg, Kenneth A.
City of Hartford's Homeless Service Provider Interim COVID-19 Response Plan	, DEPARTMENT OF HEALTH AND HUMAN SERVICES, Liany E. Arroyo, Director
Addressing the Needs of People Living Homeless During the COVID-19 Pandemic.	Duber, Herbert C; Dorn, Elizabeth M; Fockele, Callan E; Sugg, Nancy K; Shim, M Mia
Addressing the COVID-19 Pandemic Among Persons Experiencing Homelessness: Steps to Protect a Vulnerable Population.	Barocas, Joshua A; Jacobson, Karen R; Hamer, Davidson H
COVID-19 & the HCH Community: Comprehensive Testing & Services For People Experiencing Homelessness	, National Health Care for the Homeless Council
Coronavirus Disease 2019 (COVID-19) Outbreak in a San Francisco Homeless Shelter	Imbert, Elizabeth; Kinley, Patrick M; Scarborough, Ashley; Cawley, Caroline; Sankaran, Madeline; Cox, Sarah N; Kushel, Margot; Stoltey, Juliet; Cohen, Stephanie; Fuchs, Jonathan D
COVID-19 Guidance for Homeless Shelters	Government of New Brunswick, Canada
COVID-19 Guidance: Homeless Shelters	Ministry of Health
COVID-19 Infection Control Inventory and Planning (ICIP) Tool for Homeless Service Providers	, The Centers for Disease Control and Prevention
COVID-19 Interim Shelter Recovery Strategy: Advice from the Homelessness Service System	BGM Strategy Group
COVID-19 Client Triage Tool: Atlanta, GA CoC Example	, HUD Exchange
COVID-19 Best Practices for DHS Shelters	, NYC Department of Homeless Services
Coronavirus is spreading under the radar in US homeless shelters	Maxmen, A.
Baltimore City COVID-19 Congregate Homeless Shelter Response	, Baltimore City Health Department
Characteristics of COVID-19 in Homeless Shelters : A Community-Based Surveillance Study	Rogers, J.H.; Link, A.C.; McCulloch, D.; Brandstetter, E.; Newman, K.L.; Jackson, M.L.; Hughes, J.P.; Englund, J.A.; Boeckh, M.; Sugg, N.; Ilcisin, M.; Sibley, T.R.; Fay, K.; Lee, J.; Han, P.; Truong, M.; Richardson, M.; Nickerson, D.A.; Starita, L.M.; Bedford, T.; Chu, H.Y.
Characteristics of COVID-19 in Homeless Shelters	Rogers, Julia H.; Link, Amy C.; McCulloch, Denise; Brandstetter, Elisabeth; Newman, Kira L.; Jackson, Michael L.; Hughes, James P.; Englund, Janet A.; Boeckh, Michael; Sugg, Nancy; Ilcisin, Misja; Sibley, Thomas R.; Fay, Kairsten; Lee, Jover; Han, Peter; Truong, Melissa; Richardson, Matthew; Nickerson, Deborah A.; Starita, Lea M.; Bedford, Trevor; Chu, Helen Y.
An Isolation Hotel for People Experiencing Homelessness	MacKenzie, Onagh W.; Trimbur, M. Catherine; Vanjani, Rahul
A Community Responds to the COVID-19 Pandemic: a Case Study in Protecting the Health and Human Rights of People Who Use Drugs.	Heimer, Robert; McNeil, Ryan; Vlahov, David
A Brief Scan of COVID-19 Impacts on People Experiencing Homelessness : Health Impacts and Responses	Koziel, Jakob; Savidov, Maria; Frick, Andrea
Mobile outreach testing for COVID-19 in twenty homeless shelters in Toronto, Canada	Kiran, Tara; Craig-Neil, Amy; Das, Paul; Lockwood, Joel; Wang, Ri; Nathanielsz, Nikki; Rosenthal, Esther; Snider, Carolyn; Hwang, Stephen W.
Los Angeles County Department of Public Health: Guidance for Homeless Shelters
Supporting and Protecting Residents Experiencing Homelessness in the Nation's Largest Cities During COVID-19.	Nichols, Gabrielle; Mays, Max
Successful public health measures preventing coronavirus disease 2019 (COVID-19) at a Michigan homeless shelter	Kelly, Dan; Murphy, Holly; Vadlamudi, Ravi; Kraut, Ruth; Dalessio, Kate; Malani, Anurag N; Glabach, Meghan; Marquez, Juan Luis
Snapshot of CDC Guidance for Homeless and Meal Service Providers for Emergency and Day Shelters	CDC
Sheltering in COVID-19 Affected Areas	Disaster Response Rehousing
Shelter Management During an Infectious Disease Outbreak	, HUD Exchange
Shelter Characteristics, Infection Prevention Practices, and Universal Testing for SARS-CoV-2 at Homeless Shelters in 7 US Urban Areas	Self, J.L.; Montgomery, M.P.; Toews, K.-A.; Samuels, E.A.; Imbert, E.; McMichael, T.M.; Marx, G.E.; Lohff, C.; Andrews, T.; Ghinai, I.; Mosites, E.; COVID-19 Homelessness Response Team
Seroprevalence and risk factors of exposure to COVID-19 in homeless people in Paris, France: a cross-sectional study	Roederer, T.; Mollo, B.; Vincent, C.; Nikolay, B.; Llosa, A.E.; Nesbitt, R.; Vanhomwegen, J.; Rose, T.; Goyard, S.; Anna, F.; Torre, C.; Fourrey, E.; Simons, E.; Hennequin, W.; Mills, C.; Luquero, F.J.
Seeking shelter: homelessness and COVID-19	Baral, Stefan; Bond, Andrew; Boozary, Andrew; Bruketa, Eva; Elmi, Nika; Freiheit, Deirdre; Ghosh, S Monty; Goyer, Marie Eve; Orkin, Aaron M; Patel, Jamie
Screening of SARS-CoV-2 among homeless people, asylum-seekers and other people living in precarious conditions in Marseille, France, Marchâ€“April 2020	Ly, Tran Duc Anh; Hoang, Van Thuan; Goumballa, Ndiaw; Louni, Meriem; Canard, Naomie; Dao, Thi Loi; Medkour, Hacene; Borg, Audrey; Bardy, Kevin; Esteves-Vieira, VÃ©ra; Filosa, VÃ©ronique; Davoust, Bernard; Mediannikov, Oleg; Fournier, Pierre-Edouard; Raoult, Didier; Gautret, Philippe
Screening of SARS-CoV-2 among homeless people, asylum-seekers and other people living in precarious conditions in Marseille, France, Marchâ€“April 2020	Ly, T.D.A.; Nguyen, N.N.; Hoang, V.T.; Goumballa, N.; Louni, M.; Canard, N.; Dao, T.L.; Medkour, H.; Borg, A.; Bardy, K.; Esteves-Vieira, V.; Filosa, V.; Davoust, B.; Mediannikov, O.; Fournier, P.-E.; Raoult, D.; Gautret, P.
Screening Clients for COVID-19 at Homeless Shelters or Encampments | CDC	, The Centers for Disease Control and Prevention
SARS-CoV-2 screening among people living in homeless shelters in Brussels, Belgium	Michel, Roland; Louisa Ben Abdelhafidh; DÃ©om, Victoria; Vanbiervliet, Frank; Coppieters, Yves; RacapÃ©, Judith
SARS-Cov-2 prevalence, transmission, health-related outcomes and control strategies in homeless shelters: systematic review and meta-analysis	Mohsenpour, Amir; Bozorgmehr, Kayvan; Rohleder, Sven; Stratil, Jan; Costa, Diogo
SARS-CoV-2 antibody prevalence among homeless people, sex workers and shelter workers in Denmark: a nationwide cross-sectional study	RÃ¶thlin Eriksen, Alexandra R; Fogh, Kamille; Hasselbalch, Rasmus B; Bundgaard, Henning; Nielsen, Susanne D; JÃ¸rgensen, Charlotte S; Scharff, Bibi FSS; Erikstrup, Christian; SÃ¦kmose, Susanne G.; Holm, Dorte K; Aagaard, Bitten; Kristensen, Jonas H; BÃ¸dker, Cecilie A; Norsk, Jakob; Nielsen, Pernille Brok; Ã˜stergaard, Lars; Ellermann-Eriksen, Svend; Andersen, Berit; Nielsen, Henrik; Johansen, Is…
Risk Factors for Severe Acute Respiratory Syndrome Coronavirus 2 Infection in Homeless Shelters in Chicago, Illinois - March-May, 2020	Ghinai, I.; Davis, E.S.; Mayer, S.; Toews, K.-A.; Huggett, T.D.; Snow-Hill, N.; Perez, O.; Hayden, M.K.; Tehrani, S.; Landi, A.J.; Crane, S.; Bell, E.; Hermes, J.-M.; Desai, K.; Godbee, M.; Jhaveri, N.; Borah, B.; Cable, T.; Sami, S.; Nozicka, L.; Chang, Y.-S.; Jagadish, A.; Chee, M.; Thigpen, B.; Llerena, C.; Tran, M.; Surabhi, D.M.; Smith, E.D.; Remus, R.G.; Staszcuk, R.; Figueroa, E.; Leo, P.;…
Responding to the Needs of the Homeless in the COVID-19 Pandemic: A Review of Initiatives in 20 Major U.S. Cities	Jang, H.S.; Shi, Y.; Keyes, L.; Dicke, L.A.; Kim, J.
Rapid Review Update 1: What factors increase the risk of COVID-19 outbreaks in congregate living settings? Do people who contract COVID-19 from outbreaks in congregate living setting have worse outcomes than community-dwelling adults?	National Collaborating Centre for Methods and Tools
Isolation, Physical Distancing and Next Steps Regarding Homelessness : A Scan of 12 Canadian Cities	Falvo, Nick.
Interim Guidance: Guidance for People Experiencing Homelessness in Shelters and Navigation Centers to Reduce the Risk of COVID-19	, San Francisco Department of Public Health
Interim Guidance for SARS-CoV-2 Testing in Homeless Shelters and Encampments | CDC	, National Center for Immunization and Respiratory Diseases (NCIRD), Division of Viral Diseases
Interim Guidance for SARS-CoV-2 Testing in Homeless Shelters and Encampments	CDC
Interim Guidance for Operators of Congregate Facilities Providing to Shelter to Individuals Who are Homeless	, New York State of Opportunity | Office of Temporary and Disability Assistance
Interim Guidance for Homeless Service Providers to Plan and Respond to Coronavirus Disease 2019 (COVID-19)	Centers for Disease Control and Prevention
Interim Guidance for Homeless Assistance Providers on Novel Coronavirus (COVID-19)	, State of California Business, Consumer Services and Housing Agency
Interim COVID-19 Guidance for Homeless Shelters	, NYC Department of Homeless Services
Interim Coronavirus Disease 2019 (COVID-19) Guidance for Homeless Shelters and Service Providers	, NC Department of Health and Human Services
Infectious Disease Protocol - Outline of Key Components for homeless shelters and healthcare partners serving patients experiencing homelessness	, Connecticut Coalition to End Homelessness
Implementation of Rapid and Frequent SARS-CoV2 Antigen Testing and Response in Congregate Homeless Shelters	Aranda-DÃ­az, AndrÃ©s; Imbert, Elizabeth; Strieff, Sarah; Graham-Squire, Dave; Evans, Jennifer L.; Moore, Jamie; McFarland, Willi; Fuchs, Jonathan; Handley, Margaret A.; Kushel, Margot
Homelessness & COVID-19: Considerations and Action Steps	National Alliance to End Homelessness
Homelessness and COVID-19: Leaving No One Behind.	Ralli, Massimo; Arcangeli, Andrea; Ercoli, Lucia
Homeless System Response: Mitigating the Spread: Washington DC Shelter Profile	Hall, Nicole
Homeless System Response: COVID-19 Preparedness Checklist for Shelter Facilities	, HUD Exchange
Homeless Shelter Flows in Calgary and the Potential Impact of COVID-19	Jadidzadeh, A.; Kneebone, R.
Homeless Shelter Characteristics and Prevalence of SARS-CoV-2.	Karb, Rebecca; Samuels, Elizabeth; Vanjani, Rahul; Trimbur, Catherine; Napoli, Anthony
Homeless shelter characteristics and prevalence of SARS-CoV-2	Ralli, M.; Arcangeli, A.; Morrone, A.; Ercoli, L.
Health Protection Actions for People Experiencing Homelessness during the COVID-19 Pandemic	Public Health Ontario
Hand hygiene during the covid-19 pandemic among people experiencing homelessness-atlanta, georgia, 2020.	Montgomery, Martha P; Carry, Monique G; Garcia-Williams, Amanda G; Marshall, Brittany; Besrat, Bethlehem; Bejarano, Franco; Carlson, Joshua; Rutledge, Ty; Mosites, Emily
Guidelines for establishing hotel/motels as isolation, quarantine, respite or emergency shelters	, Coalition on Homelessness and Housing in Ohio
GUIDANCE ON LEASING OF HOTELS BY GOVERNMENTAL ENTITIES FOR USE AS TEMPORARY SHELTERS FOR QUARANTINING OF HOMELESS PERSONS DURING THE COVID-19 PANDEMIC	, Community Solutions and the National Law Center on Homelessness & Poverty:
Guidance for providers of services for people experiencing homelessness (in the context of COVID-19)	Canada, Public Health Agency of
Guidance for communal living during COVID-19
Frequently Asked Questions (FAQs) for hostels, and homeless hotels when dealing with COVID-19
Factors associated with SARS-CoV-2 positivity in 20 homeless shelters in Toronto, Canada, from April to July 2020: a repeated cross-sectional study.	Kiran, Tara; Craig-Neil, Amy; Das, Paul; Lockwood, Joel; Wang, Ri; Nathanielsz, Nikki; Rosenthal, Esther; Snider, Carolyn; Hwang, Stephen W
Experiences from the SARS-CoV-2 Pandemic: How One Orthopaedic Practice Pivoted to Serve Their Community.	Powell, Sarah N; Mullen, Timothy; Young, Lynn; Morgan, Christina; Heald, Duane; Powell, Elisha T 4th
DOH Emergency Shelter Contractual Requirements during COVID-19 Pandemic	Mosquera-Bruno, Seila
DHS COVID-19 Isolation Site Process, Responsibilities, and Best Practices	, NYC Department of Homeless Services
Detroit&#039;s response to COVID-19 in homeless shelters	Maki, G.; Bowser, D.; Shallal, A.; Prentiss, T.; Zervos, M.; Rehman, N. K.
COVID19 Respite Facility for people experiencing homelessness	Feler, Josh
Cups for COVID: rapid implementation of a harm reduction initiative to support populations experiencing homelessness during the COVID-19 pandemic.	Steer, Kieran J D; Klassen, David C; O'Gorman, Claire M; Webster, Marisa; Mitchell, Mhairi; Krichevsky, Liubov; Christiansen, Kathy; Benham, Jamie L; Schindler, Richelle S
COVID-19 Vaccine Communication Strategies for Community Congregate Living Settings	Public Health Ontario
COVID-19 & the HCH Community: Needed Policy Responses for a High-Risk Group	, National Health Care for the Homeless Council
COVID-19 outbreak at a large homeless shelter in Boston: Implications for universal testing	Baggett, Travis P.; Keyes, Harrison; Sporn, Nora; Gaeta, Jessie M.
COVID-19 Outbreak Among Three Affiliated Homeless Service Sites - King County, Washington, 2020.	Tobolowsky, Farrell A; Gonzales, Elysia; Self, Julie L; Rao, Carol Y; Keating, Ryan; Marx, Grace E; McMichael, Temet M; Lukoff, Margaret D; Duchin, Jeffrey S; Huster, Karin; Rauch, Jody; McLendon, Hedda; Hanson, Matthew; Nichols, Dave; Pogosjans, Sargis; Fagalde, Meaghan; Lenahan, Jennifer; Maier, Emily; Whitney, Holly; Sugg, Nancy; Chu, Helen; Rogers, Julia; Mosites, Emily; Kay, Meagan
NWT Guidance for Providers of Services to Individuals Experiencing Homelessness
New Shelter Admissions	Mosquera-Bruno, Seila
Planning tool for severe weather/emergency sheltering during COVID-19	, Public Health Seattle & King County
Issue Brief #2: COVID-19 & the HCH Community: Needed Actions from Public Health and Emergency Response Systems	, National Health Care for the Homeless Council
COVID-19: guidance for commissioners and providers of hostel services for people experiencing homelessness and rough sleeping	, Ministry of Housing, Communities & Local Government | Public Health England
New Brunswick Public Health COVID-19 Guidance: for Persons Working with Individuals Experiencing Housing Instability	Government of New Brunswick, Canada
Winter Planning Guide Overview: Homeless System Response: Meeting Winter Shelter Needs & Mitigating Health Risks	, HUD Exchange
The Framework for an Equitable COVID-19 Homelessness Response	Center on Budget and Policy Priorities; National Alliance to End Homelessness; National Innovation Service; National Health Care for the Homeless Council; National Low Income Housing Coalition; Urban Institute; Barbara Poppe and associates; Matthew Doherty Consulting
Vaccination in Congregate Settings: Event Types and Considerations
Lessons learned: Achieving critical mass in masking among youth in congregate living.	Davies, Shelby H; Della Porta, Aimee; Renjilian, Christopher B; Sit, Lydia; Ginsburg, Kenneth R
Preparing Shelters for COVID-19	Mosquera-Bruno, Seila
Operations Manual for Temporary COVID-19 Shelter for Vulnerable Populations in Vancouver Coastal Health
Monroe County Shelter Bed Task Group Guidance to Shelter Providers and Other Community Partners in Operating Under COVID-19 Requirements	, Monroe County
COVID-19: Guidance for Congregate Residential Settings	, NYC Department of Homeless Services
COVID-19 and people experiencing homelessness: challenges and mitigation strategies	Perri, Melissa; Dosani, Naheed; Hwang, Stephen W.
ZERO COVID-19 INCIDENCE AMONG TWO LARGE SHELTERS OF HOMELESS POPULATION IN RURAL SETTLEMENT- IN MARCH-TO JULY 2020: AN IMPORTANT ROLE OF PARTIAL LOCKDOWN	Maszlak, V.; Zemko, P.; Herdics, G.; JurÃ¡Å¡ek, M.; PavloviÄovÃ¡, A.; Radi, F.; BundzelovÃ¡, K.; KostiÄovÃ¡, M.; ZabavovÃ¡, S.; Gombita, P.; FabiÃ¡n, A.; MatejovÃ¡, A.; Laca, P.; Valach, M.; Schavel, M.; Tonzar, D.
What are the best practices for self-isolation for transient populations?	Badea, Andreea; Abonyi, S; Hanson, L; Bourassa, C; Dalidowicz, M; Young, C; Howell-Spooner, Brianna
Variations in respiratory pathogen carriage among a homeless population in a shelter for men in Marseille, France, Marchâ€“July 2020: cross-sectional 1-day surveys	Ly, T.D.A.; Hoang, V.T.; Goumballa, N.; Louni, M.; Canard, N.; Dao, T.L.; Medkour, H.; Borg, A.; Bardy, K.; Esteves-Vieira, V.; Filosa, V.; Davoust, B.; Mediannikov, O.; Fournier, P.-E.; Raoult, D.; Gautret, P.
Universal COVID-19 Testing for People Experiencing Homelessness	, Mercy Care
The Impact of Covid-19 on Homeless Service Providers & Homeless People: The Migrant Perspective	FEANTSA
Youth experiencing homelessness during the COVID-19 pandemic: Unique needs and practical strategies from international perspectives.	Gewirtz O'Brien, Janna R; Auerswald, Colette; English, Abigail; Ammerman, Seth; Beharry, Meera; Heerde, Jessica A; Kang, Melissa; Naous, Jihane; Pham, Do-Quyen; Maria, Diane Santa; Elliott, April
The CHHRGE Report - Chicago Homelessness and Health Response Group for Equity	, The CHHRGE Report
Pandemic Planning in Homeless Shelters: A Pilot Study of a Coronavirus Disease 2019 (COVID-19) Testing and Support Program to Mitigate the Risk of COVID-19 Outbreaks in Congregate Settings	O'Shea, T.; Bodkin, C.; Mokashi, V.; Beal, K.; Wiwcharuk, J.; Lennox, R.; Guenter, D.; Smieja, M.; Bulir, D.; Chong, S.
Monitoring for COVID-19 by universal testing in a homeless shelter in Germany: a prospective feasibility cohort study	Lindner, Andreas K.; Sarma, Navina; Rust, Luise Marie; Hellmund, Theresa; Krasovski-Nikiforovs, Svetlana; Wintel, Mia; Klaes, Sarah M.; Hoerig, Merle; Monert, Sophia; Schwarzer, Rolf; Edelmann, Anke; Martinez, Gabriela Equihua; Mockenhaupt, Frank P.; Kurth, Tobias; Seybold, Joachim
Prevalence of SARS-CoV-2 Infection in Residents of a Large Homeless Shelter in Boston: The Journal of the American Medical Association	Baggett, Travis P, MD, MPH; Keyes, Harrison, MPAS, PA-C; Sporn, Nora, MA, MPH; Gaeta, Jessie M, MD
Occupational exposures and mitigation strategies among homeless shelter workers at risk of COVID-19	Rao, Carol Y.; Robinson, Tashina; Huster, Karin; Laws, Rebecca; Keating, Ryan; Tobolowsky, Farrell; McMichael, Temet; Gonzalez, Elysia; Mosites, Emily
COVID-19 Isolation Plan and Best Practices for DHS Shelters	, NYC Department of Homeless Services
COVID-19 and homelessness: when crises intersect.	Baggett, Travis P; Gaeta, Jessie M
COVID-19 among people experiencing homelessness in England: a modelling study.	Lewer, Dan; Braithwaite, Isobel; Bullock, Miriam; Eyre, Max T; White, Peter J; Aldridge, Robert W; Story, Alistair; Hayward, Andrew C
Coronavirus Disease 2019 Outbreak in a San Francisco Homeless Shelter	Imbert, Elizabeth; Kinley, Patrick M; Scarborough, Ashley; Cawley, Caroline; Sankaran, Madeline; Cox, Sarah N; Kushel, Margot; Stoltey, Juliet; Cohen, Stephanie; Fuchs, Jonathan D
Congregate Shelter Characteristics and Prevalence of Asymptomatic SARS-CoV-2	Samuels, Elizabeth A.; Karb, Rebecca; Vanjani, Rahul; Trimbur, M. Catherine; Napoli, Anthony
Comparison of infection control strategies to reduce COVID-19 outbreaks in homeless shelters in the United States: a simulation study.	Chapman, Lloyd A C; Kushel, Margot; Cox, Sarah N; Scarborough, Ashley; Cawley, Caroline; Nguyen, Trang Q; Rodriguez-Barraquer, Isabel; Greenhouse, Bryan; Imbert, Elizabeth; Lo, Nathan C
Comparison of four COVID-19 screening strategies to facilitate early case identification within the homeless shelter population: A structured summary of a study protocol for a randomised controlled trial.	O'Shea, Timothy; Mbuagbaw, Lawrence; Mokashi, Vaibhav; Bulir, David; Gilchrist, Jodi; Smieja, Nicole; Chong, Sylvia; Marttala, Sarah; Vera, Valentina; Cvetkovic, Anna; Smieja, Marek
Clinical Outcomes, Costs, and Cost-effectiveness of Strategies for Adults Experiencing Sheltered Homelessness During the COVID-19 Pandemic	Baggett, T.P.; Scott, J.A.; Le, M.H.; Shebl, F.M.; Panella, C.; Losina, E.; Flanagan, C.; Gaeta, J.M.; Neilan, A.; Hyle, E.P.; Mohareb, A.; Reddy, K.P.; Siedner, M.J.; Harling, G.; Weinstein, M.C.; Ciaranello, A.; Kazemian, P.; Freedberg, K.A.
Asymptomatic patients as a source of transmission of COVID-19 in homeless shelters	Ralli, M.; Morrone, A.; Arcangeli, A.; Ercoli, L.
A Medically Indicated Plan to Prevent Spread of COVID-19 Among Unhoused People	Chiu, Charles; Cohan, Deborah; Dandu, Madhavi; Fleisher, Paula; Lawson, Erica; Marya, Rupa; Milliken, Nancy; Morris, Juliana E.; Park, Olivia; Tascoe, Ramona; Vargas, Roberto Ariel; Young, Judy
Assessment of SARS-CoV-2 Infection Prevalence in Homeless Shelters - Four U.S. Cities, March 27-April 15, 2020.	Mosites, Emily; Parker, Erin M; Clarke, Kristie E N; Gaeta, Jessie M; Baggett, Travis P; Imbert, Elizabeth; Sankaran, Madeline; Scarborough, Ashley; Huster, Karin; Hanson, Matt; Gonzales, Elysia; Rauch, Jody; Page, Libby; McMichael, Temet M; Keating, Ryan; Marx, Grace E; Andrews, Tom; Schmit, Kristine; Morris, Sapna Bamrah; Dowling, Nicole F; Peacock, Georgina; COVID-19 Homelessness Team
Addressing COVID-19 Among People Experiencing Homelessness: Description, Adaptation, and Early Findings of a Multiagency Response in Boston	Baggett, Travis P.; Racine, Melanie W.; Lewis, Elizabeth; De Las Nueces, Denise; Oâ€™Connell, James J.; Bock, Barry; Gaeta, Jessie M.
Actions for consideration in the care and protection of vulnerable population groups for COVID-19	World Health Organization. Regional Office for the Western Pacific
