# Supplementary material for: COVID-19 prevalence and infection control measures at homeless shelters and hostels in high-income countries: a scoping review
Source: Syst Rev. 2022 Oct 15;11:223. doi: 10.1186/s13643-022-02089-x (PMC9569412; doi:10.1186/s13643-022-02089-x)
Supplement: Supplementary file 4 — Additional file 4. Data extraction tool. [file 13643_2022_2089_MOESM4_ESM.xlsx]

## Sheet: Sheet1
Article/Document Information			Inclusion/exclusion criteria (PCC)				Evidence source details and characteristics						Prevalence Data				IPAC Data
Title	Date of publication	Author(s)	Document type	Population	Context	Concepts	Country	City/Province/State	Participant demographics	Study design	Data collection during pandemic Wave 1 - March 2020 to August 2020 Wave 2 - September 2020 - March 2021 Wave 3 - April 2021 to July 2021	Type of environment (e.g., urban or rural)	# of testing sites	Resident positivity rate (# residents testing positive/total # of residents tested)	Staff positivity rate (# staff testing positive/total # staff tested)	Date of testing and length of testing period (e.g., 2 days, 4 weeks)	Screening	Testing	Hand hygiene and respiratory etiquette	Environmental Cleaning (disinfecting, cleaning, waste management)	Physical distancing	Isolation and Quarantine	Food preparation	Surveillance	PPE	Other	Conclusions/Key takeaways
