# Supplementary material for: COVID-19 prevalence and infection control measures at homeless shelters and hostels in high-income countries: a scoping review
Source: Syst Rev. 2022 Oct 15;11:223. doi: 10.1186/s13643-022-02089-x (PMC9569412; doi:10.1186/s13643-022-02089-x)
Supplement: Supplementary file 5 — Additional file 5. A condensed version of the data repository from all 77 documents. [file 13643_2022_2089_MOESM5_ESM.xlsx]

## Sheet: Prevalence Data
Citation	Author(s)	Title	Date	Population*	Country	Testing Sites (N)	Testing Period	COVID-19 Test Positivity**		Key Findings/Conclusions
Baggett TP, Keyes H, Sporn N, Gaeta JM. COVID-19 outbreak at a large homeless shelter in Boston: Implications for universal testing. medRxiv. 2020 Apr 15;2020.04.12.20059618.	Baggett et al	COVID-19 outbreak at a large homeless shelter in Boston: Implications for universal testing	2020	Residents	USA	1	March 2020, 2 days (exact dates unknown)	Residents 147/408 (36%)	N/A	Vast majority of cases were asymptomatic and even though screening is recommended by the CDC universal PCR testing should be used over entrance symptom screening. Positive cases were more likely to be male.
Baggett TP, Keyes H, Sporn N, Gaeta JM. Prevalence of SARS-CoV-2 Infection in Residents of a Large Homeless Shelter in Boston. JAMA. 2020 Jun 2;323(21):2191–2.	Baggett et al	Prevalence of SARS-CoV-2 Infection in Residents of a Large Homeless Shelter in Boston	2020	Residents	USA	1	April 2 – 3 2020	Residents 147/408 (36%)	N/A	Males made up the majority of positive (84.4%) and negative (64.4%) tests. The majority (87.8%) of individuals were asymptomatic at the time of diagnosis. This suggests that symptom screening and temperature checks may be inadequate to capture COVID-19 transmission in shelters.
Imbert E, Kinley PM, Scarborough A, Cawley C, Sankaran M, Cox SN, et al. Coronavirus Disease 2019 (COVID-19) Outbreak in a San Francisco Homeless Shelter. Clin Infect Dis. 2020 Aug 3;ciaa1071.	Imbert et al	Coronavirus Disease 2019 (COVID-19) Outbreak in a San Francisco Homeless Shelter	2020	Both	USA	1	April 11 - April 15 2020	Residents 101/150= 67%	Staff 10/60 = 17%	Signifcant proportion of positive cases were older adults (21%) age 60 or older, and 27% had underlying medical conditions. 52% of residents were asymptomatic. Cases spread throughout the shelter reflecting the risk of transmission in congregate living and highly populated shelters who do not have capacity for social distancing. Waiting for detection of a symptomatic case may be too late to preve…
Kiran T, Craig-Neil A, Das P, Lockwood J, Wang R, Nathanielsz N, et al. Factors associated with SARS-CoV-2 positivity in 20 homeless shelters in Toronto, Canada, from April to July 2020: a repeated cross-sectional study. CMAJ Open. 2021 Mar;9(1):E302–8.	Kiran et al	Factors associated with SARS-CoV-2 positivity in 20 homeless shelters in Toronto, Canada, from April to July 2020: a repeated cross-sectional study	2021	Residents	Canada	20	April 23 – July 23 2020	Residents Outbreak testing events 69/504 = 13.7% Surveillance testing events 11/496 = 2.2%	N/A	Positivity rate in shelters was the same or higher than in general population in 60% of outbreak testing events. Racialized individuals and older adults impacted more by COVID-19. Shelter residents who tested positive were significantly less likely to have a health card or to have visited another shelter in the previous 14 days. Findings support testing for asymptomatic individuals.
Kiran T, Craig-Neil A, Das P, Lockwood J, Wang R, Nathanielsz N, et al. Mobile outreach testing for COVID-19 in twenty homeless shelters in Toronto, Canada. medRxiv. 2020 Nov 24;2020.11.23.20235465.	Kiran et al	Mobile outreach testing for COVID-19 in twenty homeless shelters in Toronto, Canada	2020	Residents	Canada	20	April 23 – July 23 2020	Residents Outbreak testing events 69/504 = 13.7% Surveillance testing events 11/496 = 2.2%	N/A	Those who visited another shelter in the previous two weeks were less likely to test positive. Data suggests that homelessness and race may be intersecting factors that increase vulnerability and supports calls to address issues of structural racism at the root of poor outcomes. Supports testing of asymptomatic individuals.However, surveillance testing of all shelter residents is of limited value…
Loubière S, Monfardini E, Allaria C, Mosnier M, Allibert A, Ninove L, et al. Seroprevalence of SARS-CoV-2 Antibodies Among Homeless People Living Rough, in Shelters and Squats: A Large Population-Based Study in France. Preprints [Internet]. 2021 May 31 [cited 2021 Sep 15]; Available from: https://www.preprints.org/manuscript/202105.0766/v1	Loubière et al	Seroprevalence of SARS-CoV-2 Antibodies Among Homeless People Living Rough, in Shelters and Squats: A Large Population-Based Study in France	2021	Residents	France	48	June 1 - August 25 2020	Residents Cumulative Seroprevalence 65/1156=5.6% Seroprevalence in people living in emergency shelters and hotel: 44/543 = 8.1% Seroprevalence in people living in transitional shelters: 6/185 = 3.12%	N/A	No signifcant differences in seroprevalence according to gender, age, country of birth or level of education. Location of people experiencing homelessness, precarious housing or seeking asylum differed signifcantly by location. Seroprevalence was highest in emergency shelters and hotels (8.10% [95%CI; 5.89 – 10.63]), followed by squats/slums (3.95% [95%CI: 2.12 – 6.66]), transitional shelters (3.…
Ly TDA, Nguyen NN, Hoang VT, Goumballa N, Louni M, Canard N, et al. Screening of SARS-CoV-2 among homeless people, asylum-seekers and other people living in precarious conditions in Marseille, France, March-April 2020. Int J Infect Dis. 2021 Apr;105:1–6.	Ly et al	Screening of SARS-CoV-2 among homeless people, asylum-seekers and other people living in precarious conditions in Marseille, France, March-April 2020	2021	Both	France	11	March 26 - April 17 2020	Residents 37/441 = 9.0% Shelter A: 10/54 = 18.5% ShelterB : 9/227 = 4.0% Shelter C: 0 Shelter D: 0 Hotel 1: 9/23 = 39.1% Hotel 2: 7/49 = 14.3% Hotel 3: 1/11 = 9.1% Hotel 4: 1/8 = 12.5%	Staff 12/152 = 7.9% Shelter A: 3/24= 12.5% ShelterB : 6/43 = 14% Shelter C: 2/14 =7.7% Shelter D: 0 Hotel 1: 0/7 Hotel 2: 0/5 Hotel 3: 0/1 Hotel 4: 0/3	Homeless people were required not to leave the shelters after government lockdown was implemented. Cumulative prevalence was 7.0% among residents and staff. Follow-up testing in fall 2020 showed a signifcant decrease in prevalence in at the shelters. 51.0% of those who tested positive were asymptomatic. Symptom screening is not an effective strategy in the shelter context. Younger residents (18-3…
Ly TDA, Hoang VT, Goumballa N, Louni M, Canard N, Dao TL, et al. Variations in respiratory pathogen carriage among a homeless population in a shelter for men in Marseille, France, March-July 2020: cross-sectional 1-day surveys. Eur J Clin Microbiol Infect Dis. 2021 Jul;40(7):1579–82.	Ly et al	Variations in respiratory pathogen carriage among a homeless population in a shelter for men in Marseille, France, March-July 2020: cross-sectional 1-day surveys	2021	Residents	France	1	March 31 - July 16 2020	Residents Thoughout entire testing period 26/308= 8.4% Prevalence March 31 - April 6: 63/308 = 20.6%	N/A	Six bacteria and two viruses were detected among this population including COVID-19. 167 (54.2% of total samples, n = 308) tested positive for at least one pathogen. Prevalence of pathogens was highest in first stage of testing (late March–early April) at 69.9% compared to 42.3% in late April and 45.1% in mid-July. Bacterial carriage significantly decreased between late March–earlyApril and late …
Mohsenpour A, Bozorgmehr K, Rohleder S, Stratil J, Costa D. SARS-Cov-2 prevalence, transmission, health-related outcomes and control strategies in homeless shelters: Systematic review and meta-analysis. EClinicalMedicine [Internet]. 2021 Jul 23 [cited 2021 Sep 15];38. Available from: https://www.thelancet.com/journals/eclinm/article/PIIS2589-5370(21)00312-6/fulltext	Mohensour et al	SARS-Cov-2 prevalence, transmission, health-related outcomes and control strategies in homeless shelters: Systematic review and meta-analysis	2021	Both	International	Not specified	N/A	Residents Pooled prevalence in outbreak settings = 31.59% Pooled prevalence in no acute outbreak settings = 2.32%	Staff Pooled prevalence in outbreak settings = 14.8% Pooled prevalence in no acute outbreak settings = 1.55%	In four studies 68-85% of the seropositive cases were pre-/asymptomatic when tested suggesting that symptom screening on its own is inadequate for capturing COVID-19 transmission in shelters. Rather wide and early testing and isolationg of positive cases should be done. No study has quantified the effectiveness of various IPAC strategies used in shelters and among PEH. Key strategies for mitigati…
Mosites E, Parker E, Clarke K, Gaeta J, Baggett T, Imbert E, et al. Assessment of SARS-COV-2 infection prevalence in homeless shelters — Four U.S. Cities, March 27–April 15, 2020. MMWR Morbidity and Mortality Weekly Report. 2020 Apr 22;69.	Mosites et al	Assessment of SARS-COV-2 infection prevalence in homeless shelters — Four U.S. Cities, March 27–April 15, 2020	2020	Both	USA	19	March 27 – April 15 2020	Residents Seattle (Shelters 1-3) = 31/79 (17%) Boston = 147/408 (36%) San Francisco = 95/143 (66%) Atlanta = 10/249 (4%)	Staff Seattle (Shelters 1-3) = 6/35 (17%) Seattle Shelters 4-15) = 1/106 (1%) Boston = 15/50 (30%) San Francisco = 10/63 (16%) Atlanta 1/59 (2%)	Testing of residents and staff regardless of whether they are showing symptoms should be considered. Homelessness and homeless shelters may amplify the spread of the virus.
Ralli M, Morrone A, Arcangeli A, Ercoli L. Asymptomatic patients as a source of transmission of COVID-19 in homeless shelters. Int J Infect Dis. 2021 Feb;103:243–5.	Ralli et al	Asymptomatic patients as a source of transmission of COVID-19 in homeless shelters	2021	Both	Italy	Not specified	Not specified	Residents and Staff Combined 12/298 = 4%		Three quarters of the cases were asymptomatic. Asymptomatic cases may spread quickly through shelter staff and residents and become more severe given prevalence of comorbidities in this population. Routine surveillance (swabs and testing), hygiene rules, adequate distancing protocols, continuous symptom screening, and health education programs, should be implemented in all homeless shelters.
Roederer T, Mollo B, Vincent C, Nikolay B, Llosa AE, Nesbitt R, et al. Seroprevalence and risk factors of exposure to COVID-19 in homeless people in Paris, France: a cross-sectional study. The Lancet Public Health. 2021 Apr 1;6(4):e202–9.	Roederer et al	Seroprevalence and risk factors of exposure to COVID-19 in homeless people in Paris, France: a cross-sectional study	2021	Residents	France	14	June 23 – July 2 2020	Residents 426/818 = 52%		Seroprevalence was much higher among residents at the testing sites than in general population. Odds of seropositivity increased with crowding at sites. Odds of seropositivity were lower among women, regular smokers compared to nonsmokers, and residents who left the sites daily.
Rogers JH, Link AC, McCulloch D, Brandstetter E, Newman KL, Jackson ML, et al. Characteristics of COVID-19 in Homeless Shelters : A Community-Based Surveillance Study. Ann Intern Med. 2021 Jan;174(1):42–9.	Rogers et al	Characteristics of COVID-19 in Homeless Shelters : A Community-Based Surveillance Study	2021	Both	USA	14	January 1 – April 24 2020	Residents 25/1275 = 1.96%	Staff 4/159 = 2.51%	Older adults were impacted by COVID-19 more than younger residents and staff. 44.8% of positive tests were among people aged 60 and older. 72.4% of people with positive tests did not show any symptoms. 85.7% of cases were among people who had slept in communal spaces in the past 7 days Dividers between bed clusters, physical distancing, hand washing, temperature checks, and symptom screening may …
Roland M, Abdelhafidh LB, Déom V, Vanbiervliet F, Coppieters Y, Racapé J. SARS-CoV-2 screening among people living in homeless shelters in Brussels, Belgium. PLOS ONE. 2021 Jun 15;16(6):e0252886.	Roland et al	SARS-CoV-2 screening among people living in homeless shelters in Brussels, Belgium	2021	Residents	Belgium	52	April 17 - June 10 2020	Residents Cumulative prevalence: 91/1994 = 4.6% High positivity rates: Shelter 1 in week 1: 19/61 = 31.7% Shelter 2 week 1: 8/69 (11.6%) Shelter 3 week 1: 28/12 (22.2%) Shelter 16 week 4: 1/8 (12.5%)	N/A	Availability of tests was limited at the beginning of April. Prevalence was higher at the start of testing. In Week 1 prevalence across all testing sites was 19.9% (56 positives to SARS-CoV-2 out of 286 tested). People with an Urgent Medical Care card had higher proportions of SARS-CoV-2 infections compared to people devoid of access to the health system (6.5% versus 2.8%, p = 0.02);. People who …
Wang L, Ma H, Yiu KCY, Calzavara A, Landsman D, Luong L, et al. Heterogeneity in testing, diagnosis and outcome in SARS-CoV-2 infection across outbreak settings in the Greater Toronto Area, Canada: an observational study. Canadian Medical Association Open Access Journal. 2020 Oct 1;8(4):E627–36.	Wang et al	Heterogeneity in testing, diagnosis and outcome in SARS-CoV-2 infection across outbreak settings in the Greater Toronto Area, Canada: an observational study	2020	Residents	Canada	Not specified	January 23 – May 20 2020	Residents 372/10588 (3.5%)	N/A	Homeless shelters had disproportionate diagnosed cases per capita than the general population
*Populations: Residents of shelters/hostels (i.e. people experiencing sheltered homelessness and staff at shelters/hostels (i.e. paid and volunteer workers). **Positivity repored in accordance to original article (i.e. some reported cumulative prevalence, others reported prevalence among residents only).

## Sheet: Infection Control Data
Citation	Author(s)	Title	Date	Country	Screening & Surveillance	Testing	Hand & Respiratory Etiquette	Cleaning &Waste Management	Physical Distancing	Isolation & Quarantine	Food	PPE	Other	Key Findings/Conclusions
Arroyo L. Homeless Service Provider Interim COVID-19 Response Plan 202. 2020 Apr 24; Available from: https://cceh.org/wp-content/uploads/2020/06/Testing-Resources_Hartford.pdf	Arroyo	Homeless Service Provider Interim COVID-19 Response Plan 202	2020	USA	Screen client at entrances. If they fail screening provide them with a mask and place in isolation.	Testing has been arranged for specific shelters with specific healthcare groups, and should not be denied to homeless individuals who are symptomatic.	Post signage about handwashing and cough etiquette. Have verbal reminders from staff.	N/A	Minimize staff members who have face-to-face interactions with clients with respiratory symptoms. For client interactions, install a sneeze guard or separate clients by a big table	Shelters to identify location to isolate individuals who might be sick. People who are presenting two or more of the COVID19 symtoms can be isolated together. Meals are to be delivered to that space for clients If there is no space for isolation, a symptomatic person should be given a mask and kept as separate as possible from other persons. They should not be allowed to enter the dormitory area.…	N/A	Masks provided to people if symptomatic, and if being transported for testing or health care. Staff are to use gloves when handling IDs or other client items.	N/A	If individuals are not cooperative with isolation or quarantine in the hotel, DHHS will work with ahelters to achieve compliance. Quarantine orders WILL NOT be issued if an individual is awaiting test results and will only issue an isolation order if we have exhausted all other powers of persuasion.
Baggett TP, Scott JA, Le MH, Shebl FM, Panella C, Losina E, et al. Clinical Outcomes, Costs, and Cost-effectiveness of Strategies for Adults Experiencing Sheltered Homelessness During the COVID-19 Pandemic. JAMA Netw Open. 2020 Dec 22;3(12):e2028195.	Baggett et al	Clinical Outcomes, Costs, and Cost-effectiveness of Strategies for Adults Experiencing Sheltered Homelessness During the COVID-19 Pandemic	2020	USA	Two symptom screening strategies. #1 - Symptom screening, PCR, and hospital. Daily symptom screening done in shelters. Positive screens sent to hospital for PCR testing and if positive remain in hospital. Negative screen and tests return to shelter. #2 - Symptom screening, PCR, and Alternative Care Sites: Daily screening done in shelters. Positive screens sent to ACSs for testing and if positive …	Strategy #4 - Universal PCR testing and hospital: testing is done every 2 weeks. Individuals with symptoms at the time of testing await results at the hospital. Those with positive tests regardless of illness severity, remain in or are sent to the hospital. Strategy #5 - Universal PCR and ACS: testing if done every 2 weeks. Those with symptoms at the time of testing are sent to an ACS for people …	N/A	N/A	Strategy #6: - Universal PCR and temporary housing: all shelter residents are preemptively moved to temporary housing. Universal PCR testing occurs every 2 weeks. Individuals with positive PCR results and mild or moderate illness remain in temporary housing and are transferred to the hospital if they progress to severe or critical disease.	N/A	N/A	N/A	Strategy #7 - Hybrid hospital: this includes the symptom screening, PCR, and hospital strategy and adds shelterbased universal PCR testing every 2 weeks for those without symptoms. Strategy #8 - Hybrid ACS: this includes the symptom screening, PCR, and ACS strategy and adds shelter-based universal PCR testing every 2 weeks for those without symptoms.	8 IPAC strategies tested in three epidemic scenarios of COVID-19 transmission and outcomes. Across all epidemic scenarios, daily symptom screening with PCR testing of individuals who had positive screening results and ACS-based COVID-19 management was the most efficient strategy and was cost-saving relative to no intervention. Temporary housing with universal PCR testing every 2weeks was the most…
Baltimore City Health Department. Baltimore City COVID-19 Congregate Homeless Shelter Response [Internet]. 2020 Jul [cited 2021 Sep 15]. Available from: https://regroup-production.s3.amazonaws.com/documents/ReviewReference/359498599/Baltimore-City-homeless-shelter-universal-testing-lessons-learned_7.2.20-1.pdf?AWSAccessKeyId=AKIAJBZQODCMKJA4H7DA&Expires=1631732358&Signature=qMBhOMy3VhyFfiZAAscgmg…	Baltimore City Health Department	Baltimore City COVID-19 Congregate Homeless Shelter Response	2020	USA	When residents arrive at hotels screening for exposure to congregate shelter settings should be included. Proactive symptom screening should also be done using frequently-updated list of potential COVID symptoms.	Universal testing once there is already evidence of transmission within a facility is too late. Include all staff in universal testing. If new cases are identified who had previously tested negative, consider testing all close contacts; then, if new additional cases are identified, proceed again with universal testing Consider testing all new intakes from corrections or other congregate facilitie…	N/A	N/A	N/A	N/A	N/A	N/A	N/A	Pairing testing wtih immediate isolation and quarantine to hotel rooms is effective but resource intensive. Important to focus on strategies to rapidly identify cases, immediately isolate them, report them to health department, then proceed with immediate universal testing.
Baral S, Bond A, Boozary A, Bruketa E, Elmi N, Freiheit D, et al. Seeking shelter: homelessness and COVID-19 [Internet]. 2021 Jan [cited 2021 Sep 15] p. 925–58. Available from: https://facetsjournal.com/doi/10.1139/facets-2021-0004	Baral et al	Seeking shelter: homelessness and COVID-19	2021	Canada	Clients should be screened at entry. Screening should be done daily.	Rapid COVID-19 Antigen testing offers a quick and high-specificity test, but secondary swabbing and evaluation is recommended for negative tests	Handwashing stations should be provided. Alcohol based hand sanitation should be avoided when hands are visibly dirty. Handwashing or sanitization should occur after touching communal or highly used surfaces.	Frequent (at least three times a day) cleaning and disinfecting of shared bathroom facilities.	Clients should be cohorted so they move in a smaller group. Cohorts less than 15 are ideal. Shelters should relocate many of their clients into less crowded settings such as vacant community centres or hotels. Cancel non-essential group activies. Clients should be spaced at least 2 meters apart. Clients should not share bunk spaces; top bunks should not be used. Beds should be spaced at least 2 m…	Give priority isolation support to elderly clients,. Families should be isolated together and given private kitchen and washroom spaces.	Provide bagged/individual meals for clients to take away Stagger the schedule for use of common/shared kitchens. Stagger meals to reduce crowding.	Clients should be masked at all times with exception of meals or sleeping. Clients with no masks should be provided masks upon entering shelte.	Extend shelter hours if possible.	Vulnerability of PEH during the pandemic is also compounded by external or organizational factors including a lack of support and resources or inappropriate governance or institutional responses. Meaningful change requires intersectoral collaboration, resources and committed governance and policy directions. Isolation practices should consider the needs of diverse populations (e.g., gender divers…
Barocas JA, Jacobson KR, Hamer DH. Addressing the COVID-19 Pandemic Among Persons Experiencing Homelessness: Steps to Protect a Vulnerable Population. J Gen Intern Med. 2021 May;36(5):1416–7.	Barocas et al	Addressing the COVID-19 Pandemic Among Persons Experiencing Homelessness: Steps to Protect a Vulnerable Population	2021	USA	Symptom screening protocols including temperature screens and symptom recall for cough, sore throat, runny nose, and fatigue. Suggestion to use population-based surveillance technique of measuring biomarkers in wastewater mapped to homeless shelters as a source of low-cost epidemiological, real-time and geolocalized, unidentified personal data.	N/A	N/A	N/A	N/A	N/A	N/A	Lack of PPE in shelter systems		Symptom screening largely ineffective as a sole means of prevention. There are inadequate ventilation systems. Contact tracing challenging because of assumptions of stable housing, secure internet, and cell phones with application capabilities US' response has fallen short with IPAC measures and continued neglect will put strain on healthcare system.
Bond A. COVID-19 Response Framework for People Experiencing Homelessness [Internet]. 2020 Mar [cited 2021 Sep 15]. Available from: https://www.homelesshub.ca/resource/covid-19-response-framework-people-experiencing-homelessness	Bond et al	COVID-19 Response Framework for People Experiencing Homelessness	2020	Canada	Sentinel surveillance should also be conducted by staff who are trained to do so as it is critical to identify early community spread.	Prescribes that all people experiencing homelessness with a new or increasing cough, shortness of breath or fever, with or without travel history, should be sent to an assessment centre or ER for COVID-19 testing.	N/A	N/A	N/A	Identifies that shelters were to be developed for Persons Under Investigation (PUIs) that include private room with bathroom and safe social space. States that COVID-19 testing precludes use of isolation shelters and that testing clears clients to return to system within 24-48 hours. Shelters would be specifically designated for COVID-19 patients as part of a city-wide cohort strategy. They would…	N/A	N/A	N/A	Details early response flow for screening, risk stratification, and response.
California Business Consumer Services and Housing Agency. Interim Guidance for Homeless Assistance Providers on Novel Coronavirus (COVID-19) [Internet]. California; 2020 Apr [cited 2021 Sep 15]. Available from: https://bcsh.ca.gov/hcfc/documents/covid19_interim_guidance.pdf	California Business, Consumer Services and Housing Agency	Interim Guidance for Homeless Assistance Providers on Novel Coronavirus (COVID-19)	2020	USA	Regularly assess clients and staff for symptoms, including taking temperature.	N/A	Provide access to fluids, tissues,and plastic bags for the proper disposal of used tissues. Make sure bathrooms and other sinks are consistenly stocked with soap and drying materials for handwashing. Provide alcohol-based sanitizers (60% alcohol) at key points in facility, including registration, entrances/exits, eating areas.	Supply staff, volunteers, and clients with soap, alcohol based hand sanitizers (60%), tissues, trash baskets, gloves, and cleaning supplies. Clean and disinfect frequently-touched surfaces at least daily. Cloth face coverings used by clients and staff should be laundered regularly. They should be collected in a sealable container or trash bag.	Shelters should identify overflow sites to accomodate decompression, isolation sites for COVID+ cases, quarantine sites for people exposed to COVID, and protective housing for people at highest risk of severe illness. Ensure client's faces are at least 6ft apart while sleeping. Use head-to-toe sleeping. Staff conducting screening should use a physical barrier between themself and client.	Decisions about whether clients with mild illness suspected or confirmed to be due to COVID-19, should remain in shelter or be referred, should be made in coordination with local health authorities. Use of hotels/motels to refer PEH who: test positive for COVID19 but do not require hospitalization; have been exposed to COVID19; or, are asymptomatic but at high risk of severe illness (people over …	In meal service areas, create at least 6 feet of space between seats, and/or allow food to be delivered/taken away. Stagger meal services where possible.	Clients that screen positive for symptoms should be provided a cloth face covering, separated from others, and referred to either the appropriate isolation location or medical care provider. Staff should wear disposable gloves and a face mask, as well as a disposable gown if availble.	N/A	N/A
Canadian Network for the Health and Housing of People Experiencing Homelessness. Briefing and Recommendations: Isolation and Quarantine COVID-19 in the Homelessness Service Sector. 2020 Mar [cited 2021 Sep 15]; Available from: https://regroup-production.s3.amazonaws.com/documents/ReviewReference/373444506/COVID19_briefing_note.pdf?AWSAccessKeyId=AKIAJBZQODCMKJA4H7DA&Expires=1631732358&Signature=i…	Canadian Network for the Health and Housing of People Experiencing Homelessness	Briefing and Recommendations: Isolation and Quarantine COVID-19 in the Homelessness Service Sector	2020	Canada	N/A	N/A	N/A	N/A	N/A	Most shelters are unable to provide single private bedrooms or space for cohorted individuals, single private bathrooms. Suggests that guidance be revised for shelters that do not have suitable space. In addition, recommends collaboration with motels/hotels, long-term care, and hospital settings to arrange temporary shelter for PEH.	N/A	PPE for isolated or quarantined individuals.	N/A	Presents policy critique that most shelters do not have means to fulfill isolation and quarantine procedures proposed by Health Canada, and recommends greater sectoral collabation to identify facilities/sites to be used for overflow and cohorting.
Centers for Disease Control and Prevention. Interim guidance for homeless service providers to plan and respond to coronavirus disease 2019 (COVID-19) [Internet]. USA: Centers for Disease Control and Prevention; 2020 Apr p. 7. Available from: https://www.cdc.gov/coronavirus/2019-ncov/downloads/COVID19_Homeless-H.pdf	CDC	Interim Guidance for Homeless Service Providers to Plan and Respond to Coronavirus Disease 2019 (COVID-19	2020	USA	Screeners should use a physical barrier, such as a glass or plastic window or partition. If not, PPE such as a facemask, eye protection, and disposable gloves can be used within 6 feet of a client. Regularly assess clients and staff for symptoms. Provide anyone who presents with symptoms with a cloth face covering.	Do not require a negative COVID-19 test for entry to site unless otherwise directed by local or state authorities	Post signs at entrances and in strategic places providing instruction on hand washing, cough etiquette, use of cloth face coverings, and social distancing. Educational materials should also be provided for non-English speakers or the hearing impaired Make sure bathrooms and other sinks are consistenly stocked with soap and drying materials for handwashing. Provide alcohol-based sanitizers (60% al…	Staff should avoid handling client belongings, but if they do, they should use disposable gloves. If gloves are unavailable, hand hygiene should be performed after handling belongings Staff should launder work uniforms after use using the warmest appropriate water, and to dry items completely. Cloth face coverings used by clients and staff should be laundered regularly. They should be collected i…	Minimize the face-to-face interactions staff have with clients with respiratory symptoms Staff and volunteers who are at higher risk for severe illness from COVID19 should be designated as caregivers for sick clients. Staff and clients should maintain distance of at least 6 feet Align mats/beds so clients sleep head-to-toe, make sure client's faces are at least 6 feet apart. Use well ventilated r…	For clients with confirmed cases, prioritize clients to individual rooms. If more than one person tests positive, these clients can stay in the same area. Desigante a separate bathroom for these clients. Provide respite/temporary care for clients who were hospitalized with COVID-19 but discharged. Some may require isolation to prevent transmission.	In meal service areas, create at least 6 feet of space between seats, and/or allow food to be delivered/taken away.	Shelters should communicate clearly to staff and clients using health messages and materials developed by local public health departments or the CDC. Supplies should be available for staff, volunteers, and clients, including: soap, alcohol based (60%) sanitizers, tissues, trash baskets, cloth face coverings, cleaning supplies, PPE All staff who interact closely with sick clients and/or clean clie…	N/A	n/A
Centers for Disease Control and Prevention. Interim Guidance for SARS-CoV-2 Testing in Homeless Shelters and Encampments [Internet]. 2021 Mar [cited 2021 Sep 15]. Available from: https://www.cdc.gov/coronavirus/2019-ncov/community/homeless-shelters/testing.html	CDC	Interim Guidance for SARS-CoV-2 Testing in Homeless Shelters and Encampments	2021	USA	Recommends at least weekly widespread screening testing of asymptomatic staff, clients and volunteers. Viral testing should be repeated with all previously negative persons, every 3-7 days, until the testing identifies no new cases for a period of at least 14 days since the most recent positive test. Testing should be gradually increased to facility wide if: there is high transmisison in the loca…	If negative results are received with an antigen test, a laboratory-based NAAT test should be use to confirm.	N/A	N/A	N/A	Persons with a positive test (NAAT or antigen) should be isolated either on site or in an isolation facility. They should remain until they meet criteria for discontinuation using a symptom-based strategy. Testing is not recommend to determine when infection is resolved, except for persons with more sever illness or who are immunocompromised, as they may remain infections 20 days or longer after …	N/A	N/A	N/A	Notes that testing results should not be used as a barrier to access of homeless services, nor a pre-requisite for entrance to homeless service sites (unless directed by state or local health authorities)
Centers for Disease Control and Prevention. Snapshot of CDC Guidance for Homeless and Meal Service Providers for Emergency and Day Shelters [Internet]. Centers for Disease Control and Prevention; 2020 Apr [cited 2021 Sep 15]. Available from: https://www.cdc.gov/coronavirus/2019-ncov/community/homeless-shelters/homeless-service-provider-guidance.html	CDC	Snapshot of CDC Guidance for Homeless and Meal Service Providers for Emergency and Day Shelters	2020	USA	Suggests to begin screening clients at check-in if there is an outbreak in the shelter's local area.	N/A	Suggests having extra supplies (food, toiletries, soap, hand sanitizer, tissues). Instruct staff and clients to use everyday preventive actions (washing hands often, avoiding close contact with people, covering coughs and sneezes with a tissue or inside of the elbow)	Routinely clean and then disinfect surfaces and objects that are touched often, including doorknobs, light switches, keyboards, and countertops. Suggest common household disinfectants should be effective against COVID19.	Identify alternative shelters to refer clients for overflow. Develop plan to manage higher shelter usage. Limit visitors to the facility. To increase space between people: place physical barriers between staff and clients during check-in; ensure beds/mats are at least 3 feet apart in general sleeping areas; ask all clients to sleep head-to-toe; close or reduce use of common areas. In areas where …	Become involved with local plans to house clients who are sick or COVID positive. Identify staff and clients who are at increased risk of severe illness and decrease their face-to-face interactions with others, where possible. Clients with severe symptoms of COVID-19 should be transferred to immediate medical care.	N/A	Recommends to provide a clean, disposable facemask to clients with flu-like symptoms (cough, fever, shortness of breath) and to direct them to a designated location for people who are sick. Recommends staff use disposable gloves when handling client belongings		Very early government recommendations for shelters to prepare for COVID, prior to any major outbreaks being registered by shelters.
Center on Budget and Policy Priorities, National Alliance to End Homelessness, National Low Income Housing Coalition, National Health Care for the Homeless Council. The Framework for an Equitable COVID-19 Homelessness Response [Internet]. 2020 Oct [cited 2021 Sep 15]. Available from: https://www.homelesshub.ca/resource/framework-equitable-covid-19-homelessness-response	Center on Budget and Policy Priorities et al.	The Framework for an Equitable COVID-19 Homelessness Response	2020	USA	COVID-19 screening and testing protocls to assess needs and identify and prioritize people who face the greatest risks.	Implement universal or scientifically randomized sample COVID-19 testing.	N/A	Train staff and clients on social distancing, sanitation, and hygiene practices.	Redesign facilities to provide separate spaces for families and for clients to be in contact only with smaller groups of people. Deconcentrate shelters by relcoating people to non-congregate settings.	Non-congregate settings to be set up to provide isolation-qaurantine, medical respite care beds, alternate care, and temporary shelter options	Modify meal services with saftey protocols in place, not using congregate or cafeteria-style settings.	Equip all staff within sheltering environments with protective supplies.	Ensure shelter options are available 24 hours per day Implement protocols to ensure that no one is purposefully exited from shelter facilites into congregate shelters or unsheltered homelessness. Ensure that clients and staff have access to flu vaccines and other routine immunizations.	This Framework provides guidance to communities on prioritizing actions and using a wide range of federal funding sources to meet public health goals, address economic impacts, increase housing stability, and prevent future increases in homelessness – all with a racial justice and equity lens. 5 Action Areas: Unsheltered People, Shelters, Housing, Diversion and Prevention and Strengthening System…
Chapman LAC, Kushel M, Cox SN, Scarborough A, Cawley C, Nguyen TQ, et al. Comparison of infection control strategies to reduce COVID-19 outbreaks in homeless shelters in the United States: a simulation study. BMC Medicine. 2021 May 7;19(1):116.	Chapman et al	Comparison of infection control strategies to reduce COVID-19 outbreaks in homeless shelters in the United States: a simulation study	2021	USA	In simulation, daily symptom screening performed poorly for all levels of transmission	In simulation, twice-weekly PCR testing of staff provided some additional benefit over daily symptom screening at lower levels of transmisison. Twice-weekly PCR testing of all individuals and universal masking yieleded higher probabilities of averting an outbreak.	N/A	N/A	N/A	In simulation, relocating individuals at high-risk of clinical symptoms combined with symptom screening perofrmed poorly.	N/A	Twice weekly PCR testing of all individuals and universal masking yielded higher probabilities of averting an outbreak.	N/A	In high-risk shelters that are unable to maximize basic infection control practices that sufficiently reduce the transmissibility of SARS-CoV-2 (e.g., social distancing, reduced living density), no additional infection control strategy is likely to prevent outbreaks. In cities with high community incidence, no infection control practices are likely to prevent outbreaks. need for combined interven…
Department of Homeless Services. COVID-19 Best Practices for DHS Shelters. 2020 Jul [cited 2021 Sep 15]; Available from: http://wnylc.com/wp-content/uploads/2020/03/Provider-Social-Distancing-FAQ_3.27.2020.docx.pdf	Department of Homeless Services	COVID-19 Best Practices for DHS Shelters	2020	USA	N/A	N/A	N/A	N/A	Reorganize number of beds in each dorm if there is available space. All beds should be arranged in a head-to-toe, or temporary physical barriers should be used between beds (e.g. lockers, curtains, etc.). Create a schedule for common spaces and cancel group activities	N/A	Stagger mealtimes, serve pre-packaged meals or ensure meals are given by food service workers and not self-served by residents.	N/A	Virtual interactions wherever possible (telehealth, face time, zoom, skype)	The listed IPAC measures are considered best practices but should take into account differences among shelters for implementation.
Department of Homeless Services. DHS COVID-19 Isolation Site Process, Responsibilities, and Best Practices. 2020 Jul 24 [cited 2021 Sep 15]; Available from: https://www.coalitionforthehomeless.org/wp-content/uploads/2020/08/DHS-COVID-19-Isolation-Site-Guidance_072420.pdf	Department of Homeless Services	COVID-19 Isolation Plan and Best Practices for DHS Shelters	2020	USA	It is expected that clients notify shelter staff immediately if they develop Covid like illness.	N/A	N/A	Clean and sanitize frequently touched surfaces several times per shift, especially: doorknobs, elevator buttons, phones, banisters, tabletops, handrails	Adopt social distancing measures in all shelters which includes arranging beds head-to-toe or toe-to-toe and 3 ft apart; or if possible 6 ft apart. Bathroom times should also be staggered.	Clients with mild illness will be transferred to DHS isolation or designated facility. Clients with moderate/severe illness will be sent to the hospital. Before transfer client will be isolated in a closed room/office with a cot and private bathroom for their use.	Meals and use of kitchen must be staggered.	N/A	Shelters, other than isolation shelters, cannot enforce quarantine or isolation	Same at other Department of Homeless Services document. The listed IPAC measures are considered best practices but should take into account differences among shelters for implementation.
Department of Homeless Services. COVID-19 Isolation Plan and Best Practices for DHS Shelters. 2020 Apr 8 [cited 2021 Sep 15]; Available from: http://wnylc.com/wp-content/uploads/2020/05/COVID19-Isolation-plan-and-Best-practices-for-DHS-Shelters.4.27.20.pdf	Department of Homeless Services	DHS COVID-19 Isolation Site Process, Responsibilities, and Best Practices	2020	USA	Security staff should be posted at access points to control and monitor client, staff, and vendor movement in and out of the facilities.	N/A	N/A	Housekeeping staff to be onsite daily to clean and disinfect all common areas. Emphasis on cleaning and disinfecting frequently touched surfaces several times per shift (e.g., doorknobs, elevator buttons, phones, banisters, tabletops, handrails, etc.). Clean and disinfect units at the time of client exit	Common areas are to be closed to residents and staff with few exceptions made for staff operations.	Clients transferring to isolation site must pack their own belongings in clear plastic bags. Client belongings must be kept locked in a secure location.	N/A	Clients must wear masks while in common areas and in the presence of others. Staff and vendors must wear masks in the presence of clients and should also use gloves whenever touching any surfaces or objects in the facility.	Use technology to engage with clients whenever possible.	Isolation sites offer clients, whose COVID-related health issues do not warrant hospitalization, appropriate space and time to rest and recover. Isolation sites provide a healthy and safe environment for staff and clients while simultaneously slowing the spread of the virus in the larger community by adhering to: existing facility operation procedures and best practices, enhanced COVID-related me…
Department of Housing and Urban Development. Homeless System Response: COVID-19 Preparedness Checklist for Shelter Facilities. 2020 [cited 2021 Sep 15]; Available from: https://files.hudexchange.info/resources/documents/COVID-19-Homeless-System-Response-COVID-19-Preparedness-Checklist-for-Shelter-Facilities.pdf	Department of Housing and Urban Development	Homeless System Response: COVID-19 Preparedness Checklist for Shelter Facilities	2020	USA	Consider screening clients upon entry If a client screens positive for symptoms provide the client with a mask and cough etiquette, Ensure staff, outreach workers, and volunteers screen themselves for COVID-19 symptoms at the beginning of every shift; immediately send home staff/volunteers who have a fever greater than 100.4 or symptoms consistent with COVID-19.	N/A	N/A	Create and maintain a cleaning schedule and frequently clean all high-touch surfaces such as doorknobs, handrails, bathroom fixtures (such as sink handles and toilets), countertops, workstations, phone stations, tables, chairs, and elevator buttons. Frequently clean any partitions that were established to create barriers between people in the facility.	Practice the CDC’s physical distancing recommendations by separating individuals or family units by at least 6 feet at all times. Use tape or chalk to mark 6-foot spaces (boxes or stripes on the floor) to encourage physical distancing in smoking areas, kitchens, lobbies, and other shared spaces. Use physical barriers to protect staff who interact with clients with unknown infection status (e.g., …	N/A	Prioritize boxed or bagged meals that are available for pickup to prevent queuing for food. Enable contactless meal access. If contactless pickup is not possible, use tape to mark 6-foot spaces (boxes or stripes on the floor) to ensure distance while queuing for meals. Consider measures to physically separate servers and clients, such as Plexiglass sneeze guards. Apply physical distancing methods…	Screen clients behind a physical barrier or stand 6 feet from a client and wear a face mask or N95 respirator, eye protection such as goggles or a face shield that fully covers the front and sides of the face, and a single pair of disposable gloves. Ensure facemasks are worn by clients and staff.	Consult with public health partners and follow CDC guidance to assess whether adaptations are necessary to improve airflow, air filtration, and ventilation systems within the facility.	This document provides a list of extensive control and preventative measures aganist Covid-19 that should be followed by all homless shelters. The main strategies to prevent transmission are physical distancing, mask wearing and enchanced cleaning and disinfecting.
Department of Housing and Urban Development. Shelter Management During an Infectious Disease Outbreak. 2020 Mar [cited 2021 Sep 15]; Available from: https://files.hudexchange.info/resources/documents/COVID-19-Shelter-Management-During-an-Infectious-Disease-Outbreak.pdf	Department of Housing and Urban Development	Shelter Management During an Infectious Disease Outbreak	2020	USA	Shelters should screen shelter residents for COVID-19 symptoms (i.e., cough, fever, shortness of breath) at intake	N/A	Encouraging frequent hand washing, cough etiquette, maintaining recommended social distancing, and reporting new or worsening symptoms to shelter staf	Cleaning with products containing soap or detergent reduces germs on surfaces and objects. Implementing an intensive cleaning schedule, taking regular stock of supplies cleaning products, soaps, hand santizer and face masks.	Bed spacing. Spread beds by at least 3 feet of space for those who are not exhibiting respiratory symptoms People exhibiting symptoms should be separated by 6 feet between beds and temporary barriers. Request that all clients sleep head-to-toe. Make use of outdoor spaces. Plan for overflow accommodations. Shelters quickly reach capacity as a result of social distancing recommendations. Create a p…	N/A	N/A	Placing masks on people with coughing symptoms.	N/A	Because testing kits are limited, shelters should screen shelter residents for COVID-19 symptoms (i.e., cough, fever, shortness of breath) at intake. Someone who presents at a shelter with respiratory symptoms (e.g., cough) should not be turned away solely because of their health symptoms.
Department of Public Health. Los Angeles County Department of Public Health: Guidance for Homeless Shelters. 2021 Jul 24 [cited 2021 Sep 15]; Available from: https://regroup-production.s3.amazonaws.com/documents/ReviewReference/358325423/Los%20Angeles%20County%20Department%20of%20Public%20Health-%20Guidance%20for%20Homeless%20Shelters.pdf?AWSAccessKeyId=AKIAJBZQODCMKJA4H7DA&Expires=1631724484&Sig…	Department of Public Health	Los Angeles County Department of Public Health: Guidance for Homeless Shelters	2021	USA	Restrict entry into the site. Only guests, essential staff and other essential personnel should be going in and out of the shelter. Screen all at admission and, if stay is longer than overnight, screen at least once per day.	N/A	Priority to clean hands after going to the bathroom, before and after eating, and after blowing your nose, coughing, or sneezing. Tissues should be widely available. Hand hygiene supplies should be readily available (soap, paper towels, and alcoho ‐based hand sanitizer).	Routinely and effectively clean and disinfect all frequently touched surfaces and objects, such as doorknobs, bannisters, countertops, faucet handles, and phones.	Promote physical distancing: no handshakes, no hugs, no close-up conversations. Guests and staff need to stay at least 6 feet away from each other. Rearrange common areas so all seats are 6 feet apart. Beds should be arranged head to toe. If 6 feet is unattainable ensure 3 feet of space.	Symptomatic guests should be separated from others. Moved to different room, or building. If an isolation space is not available, partitions (dressers, linens) should be built to create a barrier. Separate bathroom and meals served to symptomatic guests.	Minimize sharing of utensils, cups, food and drink. Stop group meals and stagger meal times. If guests have more than one meal at the facility, serve same groups together. Serve outdoors when possible.	Non-medical face coverings should be worn by staff and clients in settings where other people are present. Surgical masks should be worn by symptomatic and quarantined individuals. Necessary PPE should be provided in clinical care areas for staff performing clinical duties	When possible assist unvaccinated guests and staff to get vaccinated.	A first step in response to the COVID-19 outbreak homeless shelters should review and update emergency plans and consider ways to continue essential services if onsite operations must be reduced temporarily. When possible, designate a separate area for non-symptomatic guests who are also high-risk (e.g. age over 65 with chronic medical problem). Nine key guidance areas for IPAC: reducing risk of …
Falvo N. Isolation, Physical Distancing and Next Steps Regarding Homelessness: A Scan of 12 Canadian Cities [Internet]. The Homeless Hub; 2020 Dec [cited 2021 Sep 15]. Available from: https://www.calgaryhomeless.com/wp-content/uploads/2020/12/Isolation-Physical-Distancing-and-Next-Steps-Regarding-Homelessness_2020_12_071.pdf	Falvo	Isolation, Physical Distancing and Next Steps Regarding Homelessness: A Scan of 12 Canadian Cities	2020	Canada	Edmonton: Shelter sites screened clients for symptoms, and symptomatic people were refered to an isolation site directly after screening Ottawa: rigorous screening and assessment was implemented in all of the singles emergency shelter system, with a mobile van available for COVID-19 testing and nurse consultation available 24/7 St. John: Some non-profit shelters started to reduce new intakes in c…	N/A	N/A	N/A	New beds & shelter spaces opened country-wide to respond to improve distancing. Many existing shelters have reduced bed space. Toronto: Bunk beds no longer allowed. Two meters are required between beds in emergency shelters. Persons with vulnerable health tend to remain in place, whereas individuals who can live more indpendently are moved to new spaces such as hotels Montreal: Increasing physica…	Regina: If a client is symptomatic or COVID-19 positive, they are referred by provincial officials to a hotel room for up to 14 days St. John: Some non-profit shelters forbade people from leaving the shelter or from moving around within the house in which they were living	N/A	PPE generally difficult to access for homeless service providers at start of pandemic Toronto: Client use of masks or face coverings made mandatory in common areas.	Toronto: Extended hours at emergency shelters allowing them to remain open during the day	Four policy recommendations made from this report: 1. A collective commitment to a new normal in Canada’s homelessness sectors. 2. A permanent enhancement to federal Reaching Home funding 3. An intergovernmental commitment to provide collaborative support across departments to support such an effort. 4. Enhanced support for the Canada Housing Benefit.
Gewirtz O’Brien JR, Auerswald C, English A, Ammerman S, Beharry M, Heerde JA, et al. Youth Experiencing Homelessness During the COVID-19 Pandemic: Unique Needs and Practical Strategies From International Perspectives. J Adolesc Health. 2021 Feb;68(2):236–40.	Gewirtz O'Brien et al	Youth Experiencing Homelessness During the COVID-19 Pandemic: Unique Needs and Practical Strategies From International Perspectives	2021	International	N/A	To expand access to testing for YEH accessing shelters rapid testing at intake used in Canada, free proactive and reactive testing offered to youth through clinics and mobile outreach in the USA,	N/A	N/A	Practical strategies to expand youth-specific single occupancy options for shelter-in-place included use of temporary accomodation (hotels and motels). Austalia, Canada and USA used this strategy. Shelter density also restricted in some cases.	Ensure options for isolation of youth who have tested positive for or suspected of having COVID-19 include creating safe spaces for isolation in partnership with health teams/organizations. Examples seen in Canada, and Australia.	N/A	Universal mask mandates for youth and staff and clear protocol to get PPE established. Examples seen in USA, Canada and Australia.	Expansion of virtual shelter-based health care, with technical assistance and mobile devices also a practical strategy to improve access to health care for youth. Examples seen in Lebanon, Canada, and USA.	Youth experiencing homelessness have been overlooked pandemic response plans. Responding to the needs of this population during the pandemic includes preventing their entry into homelessness, providing safe supporting housing, and implementing strategies to ensure access to needed health services. Financial investment and research needs to go beyond the emergency response to COVID-19 and address …
Government of New Brunswick. COVID-19 Guidance for Homeless Shelters [Internet]. 2020 [cited 2021 Sep 15]. Available from: https://regroup-production.s3.amazonaws.com/documents/ReviewReference/358325409/HomelessShelters.pdf?AWSAccessKeyId=AKIAJBZQODCMKJA4H7DA&Expires=1631732358&Signature=GiJ8LUfxthAfZfOghFdnJdM6t3E%3D	Government of New Brunswick	COVID-19 Guidance for Homeless Shelters	2020	Canada	Start screening clients on arrival. Note if they have any underlying/chronic health. Monitor for signs of illness amongst clients, volunteers and employees, especially new or worsening of cough, and fever. Encourage clients, volunteers and employees to report any symptoms of illness right away.	N/A	Ensure access to handwashing facilities following toileting and before meals or food preparation. Educate clients, volunteers and employees on how and when to wash their hands. Ensure alcohol-based hand sanitizer is available for the client and at entrances to facilities.	Conduct frequent cleaning and disinfection of the facility, especially high-touch surfaces like door knobs, light switches, railings, tables, chairs, etc. Consider all surfaces in the client environment as contaminated.	Encourage everyone to practice physical distancing- maintain 2 metres (6 feet) between people where possible. Keep, at a minimum, about 2 metres (6 feet) between sleeping mats with “head to foot” placement. If possible in your space, increase the distance between mats even further.	N/A	Limit the number eating together and the number of people preparing meals together at one time. Do not allow anyone who is ill to prepare a meal or do dishes/clean. Avoid offering buffet or self-serve style meals. Remove shared food containers from dining areas (e.g. shared pitchers of water, shared coffee cream dispensers, salt & pepper shakers, etc.) Dispense snacks directly to clients/resident…	If available, provide a face mask right away to any client exhibiting respiratory symptoms such as fever, and cough. Have personal protective equipment ready for staff providing direct care to clients who have symptoms that are consistent with COVID-19. Volunteers and employees may choose to use non-medical masks or cloth masks (e.g., homemade cloth mask) for short periods of time when physical d…	N/A	N/A
Government of New Brunswick. New Brunswick Public Health COVID-19 Guidance: for Persons Working with Individuals Experiencing Housing Instability [Internet]. New Brunswick: Department of Health Public Health New Brunswick; 2021 Feb [cited 2021 Sep 15]. Available from: https://www2.gnb.ca/content/dam/gnb/Departments/h-s/pdf/Individuals-Experiencing-Housing-Instability.pdf	Government of New Brunswick	New Brunswick Public Health COVID-19 Guidance: for Persons Working with Individuals Experiencing Housing Instability	2021	Canada	Screen clients on arrival. Be diligent in monitoring for signs of illness amongst clients, volunteers and employees. Encourage clients, volunteers and employees to report any symptoms of illness right away.	N/A	Ensure access to handwashing facilities following toileting and before meals or food preparation. Ensure alcohol-based hand sanitizer is available for the client. Contain respiratory secretions by using tissues to cover the mouth and nose during coughing/sneezing, with prompt disposal into a no touch waste receptacle.	Conduct frequent cleaning and disinfection of the facility, especially high-touch surfaces like door knobs, light switches, railings, tables, chairs, etc. Consider all surfaces in the client environment as contaminated. Increased frequency of cleaning and disinfecting high-touch surfaces is significant in controlling the spread of microorganisms during a respiratory infection outbreak.	Ensure physical distancing by keeping, at a minimum, 2 metres (6 feet) between sleeping mats with “head to foot” placement. If possible in your space, increase the distance between mats even further.	Identify any needs the client may have that might impede their ability to remain in isolation from the community (e.g., social supports, substance dependencies, mental health supports). Provide client with the identified option for self-isolation for your facility. If client agrees to isolation: Place client away from other clients. Place client in an individual room with four walls and a door, w…	Limit the number of people preparing and eating meals together at one time. Do not allow anyone who is ill to prepare a meal or do dishes/clean. Avoid offering buffet or self-serve style meals. Remove shared food containers from dining areas (e.g. shared pitchers of water, shared coffee cream dispensers, salt & pepper shakers	Masks are required in all indoor public spaces. Masks are required in all outdoor public spaces that 2 meters (6 feet) can not be maintained between people. Masks can be removed when eating or drinking Gloves. Disposable single-use gloves should be worn when in direct contact with an ill person, cleaning contaminated surfaces and handling items soiled with body fluids, including dishes, cutlery, …	N/A	COVID-19 can be introduced into a homeless shelter or transitional house by clients, volunteers, staff or by a combination of these. Staff members have a critical role to play in identifying and managing potential cases of COVID-19. Homeless shelters and transitional houses pose many challenges due to their unique environment. Particular challenges include vulnerable populations, ability to imple…
Government of Northwest Territories. NWT Guidance for Providers of Services to Individuals Experiencing Homelessness. 2020 May 27 [cited 2021 Sep 15]; Available from: https://www.gov.nt.ca/covid-19/en/nwt-guidance-providers-services-individuals-experiencing-homelessness	Government of NWT	NWT Guidance for Providers of Services to Individuals Experiencing Homelessness	2020	Canada	Screening should be done at intake and daily.	N/A	Hand hygiene implemented as routine upon entry into facility. Clients should be advised about healthy respiratory practices. Staff and clients should be encouraged to avoid touching eyes, nose and mouth.	Cleaning and disinfection of the facility at least twice per day. Focus on high-touch surfaces (e.g., door knobs, light switches and fixtures, railings, tables, chairs, counters, toilet handles, faucets and sinks). Increase cleanining to four times daily if positive case of COVID-19 is detected.	2m distance among residents with focus on head to toe sleeping arrangements. Staff should maintain physical distancing while working. Limit staff onsite. Curtain and sheets can be hung between mats and beds.	Symptomatic staff/volunteers should be excluded from workplace and encouraged to stay home. Self-isolationg recommended to those positive with COVID-19. Isolation can occur at shelter or another facility.	Provide single-use/serve utensils, dishware, and food containers (salt shakers etc). Stagger meal times or allow clients to each in rooms. Do not offer communal meals. If possible offer outdoor dining options.	Non-medical masks or face coverings should be worn when unable to physically distance (e.g. communal areas).	N/A	The most important action to limit the impact COVID-19 in NWT is to reduce exposures to the virus. Shelters can prevent sever COVID-19 outcomes by sheltering those without COVID-19, isolating those with COVID-19 and providing wrap around supports for residents to access needed care.
Government of Yukon. Guidance for the prevention and management of COVID-19 in communal living settings. 2020 Apr 15 [cited 2021 Sep 15]; Available from: https://regroup-production.s3.amazonaws.com/documents/ReviewReference/358325407/yukon_2020_guidance%20for%20the%20prevention%20and%20management%20of.pdf?AWSAccessKeyId=AKIAJBZQODCMKJA4H7DA&Expires=1631724245&Signature=GTjASEP0b6HWvwo3SqDbDeXYCYo…	Government of Yukon	Guidance for the prevention and management of COVID-19 in communal living settings	2020	Canada	All residents could be screened with a checklist for symptoms	N/A	N/A	Surfaces frequently touched including doorknobs, handrails, elevator buttons, light switches, cabinet handles, faucet handles, tables, countertops and electronics may be infected. Contaminated disposable cleaning items (e.g. mop heads, cloths) should be placed in a lined garbage bin .	2m distance between all unrelated residents. Contact public health for instructions if shelter unable to adhere to 2m distancing.	Provide individual rooms to suspected and confirmed cases. If individual rooms unavailable cohort ill residents in well ventilated area.	N/A	If unable to practice respiratory etiquette and if available, a surgical mask could be worn within the setting. Use gloves when cleaning and disinfecting.	N/A	PPE ( masks, gloves, gowns, googles) is NOT recommended in routine shelter operations. Closure of shelters is NOT recommended even with presence of COVID-19 as this may cause undue burden on people experiencing homelessness. An estimate 6% of people with COVID-19 will have critical symptoms, 14% will have severe symptoms and 80% will have mild symptoms.
Kelly D, Murphy H, Vadlamudi R, Kraut R, Dalessio K, Malani AN, et al. Successful public health measures preventing coronavirus disease 2019 (COVID-19) at a Michigan homeless shelter. Infect Control Hosp Epidemiol. 2020 Aug 26;1–2.	Kelly et al	Successful public health measures preventing coronavirus disease 2019 (COVID-19) at a Michigan homeless shelter	2020	USA	Symptom screening before entry with a risk based triage, conducted multiple times daily. Clients triaged “green” with negative screen were cleared to sleep at the shelter in regular conditions. Those screened “yellow,” with ≥1 symptom, were triaged to mattresses 2 m (6 feet) apart with surgical masks and underwent a clinical assessment. Those determined ill, or screened “red,” were transported to…	N/A	N/A	N/A	There were secondary housing at local churches or hotels within the communtiy	Persons who were under investigation for Covid-19 were quarantined in private rooms.	N/A	Mask Mandate for staff and residents.	N/A	The low Covid-19 positivity rate indicated that an early and comprehensive COVID-19 preparedness plan may effectively protect a vulnerable homeless population.
London Coronavirus Response Cell. Frequently Asked Questions (FAQs) for hostels, and homeless hotels when dealing with COVID-19. 2021 Apr 4 [cited 2021 Sep 15]; Available from: https://www.healthylondon.org/wp-content/uploads/2020/11/LCRC-FAQ-V1-20042021-Homeless-settings.pdf	London Coronavirus Response Cell	Frequently Asked Questions (FAQs) for hostels, and homeless hotels when dealing with COVID-19	2021	UK	At minimum daily screening of residents by phone or outside of resident rooms.	Testing to be done within the first 5 days of symptom onset. Staff and their household members should both be tested if displaying symptoms.	Wash hands more frequently using soap and hot water.	Frequently clean and disinfect regularly touched objects and surfaces in communal and shared spaces. Rooms should not be cleaned daily, rooms of positive cases should not be cleaned during isolation and 72 hours should go by after isolation before cleaning.	Staff and residents should stay 2 metres away from other people at all times. Close communal areas where social distancing is not possible.	Isolate symptomatic residents and avoid all close contact (less than 2 metres) with them. Staff should be sent home. Residents should be provided with a separate room for 10 day isolation and hae access to own bathroom where possible.	Stagger meal times and bring food to resident rooms.	Face masks are compulsory for staff and residents. Other PPE (fluid resistant surgical mask, gloves and a disposable plastic apron) is not mandatory unless coming into close contact with positive or symptomatic resident.	Strict no visitors policy. Vulnerable individuals encouraged to get the vaccine.	It is not necessary to close the hostel or send any staff home if you have a single case, unless government policy changes. Those who are more vulnerable to COVID19 (e.g., over 55, and underlying health conditions) should be prioritised for any single rooms, with their own bathroom. Masks mandatory.
Mercy Care. Universal COVID-19 Testing for People Experiencing Homelessness. 2020 May 5 [cited 2021 Sep 15]; Available from: https://nhchc.org/wp-content/uploads/2020/05/Universal-COVID-19-Testing-for-People-Experiencing-Homelessness-Mercy-Care-Atlanta.pdf	Mercy Care	Universal COVID-19 Testing for People Experiencing Homelessness	2020	USA	N/A	Planning for mass testing event should involve: Visiting the site to preview layout, plan for both indoor and outdoor layouts, pilot the testing process, discuss lab storage and transportation requirements, develop a plan for biohazard waste disposal, and develop a plan for isolation of positive cases. Outdoor testing is preferable where possible (social distancing and ventilation. Keep client fl…	Touchless hand sanitizers should be in between each station or at minimum at the entrance and exits of the testing stations.	Clean and disinfect all tables, chairs, pens, clipboards, keyboards, thermometers with disinfecting wipes.	At the testing event process families together at the testing site. Make adjustments as needed for additional space. Coordinate with shelters so that the flow of clients is steady but not overwhelming to minimize crowding.	N/A	N/A	Gloves and surgical masks needed by staff during temperature check, interview and for the bagger. Snippers and swabbers need full PPE: gown, N95, surgical mask, face shield or goggles, gloves.	N/A	Document provides instructions for how mass testing can be set up at homeless shelters. Varying amounts of PPE needed by staff depending on their role at the testing event. Full PPE needed for those taking the specimens. Physical distancing should be maintained by providing physical barriers and adequate distance between staff and people being tested. Outdoor testing is preferred over indoor test…
Ministry of Health. COVID-19 Guidance: Homeless Shelters [Internet]. Ontario: Ministry of Health; 2020 Apr p. 10. Available from: https://www.health.gov.on.ca/en/pro/programs/publichealth/coronavirus/docs/2019_homeless_shelters_guidance.pdf	Ministry of Health	COVID-19 Guidance: Homeless Shelters	2020	Canada	Use both active and passive screening. Track client info upon exit and entry	N/A	Use warm water, pump soap, paper towels and air dryers and alcohol-based hand sanitizer	Clean mattresses and bedding and provide no touch garbage cans	Provide physical barrier and enforce 2 m between beds	Isolate positive test away from others (in and out of shelter)	Prevent clients from handling food	Mask and gloves worn if physical barrier is unavailable. Mask only worn inside if direct contact is needed.	N/A	Shelters should implement pandemic plans, review IPAC policies with staff and volunteers and educational for residents (e.g. hand hygiene, physical distancing). Provide residents with means to physically distance. High touch surfaces should be cleaned minimum twice daily. Deliver services virtual where possible.
Monroe County Shelter Bed Task Group. Guidance to Shelter Providers and Other Community Partners in Operating Under COVID-19 Requirements. 2020 Apr [cited 2021 Sep 15]; Available from: https://nhchc.org/wp-content/uploads/2020/05/2MonroeCounty_COVID19_ShelterGuidance_v2_4.14.2020.pdf	Monroe County Shelter Bed Task Group	Guidance to Shelter Providers and Other Community Partners in Operating Under COVID-19 Requirements	2020	USA	Screening done at admission, re-entry to shelter and at least daily.	N/A	Wash hands with soap and water after removing gloves or when visibly dirty.	When possible wait 24 hours before beginning cleaning and disinfection of places occupied by symptomatic persons. Close off areas used by the ill persons.	For dorm-style shelters, beds should be arranged to ensure that the heads of the beds are at least 3 feet apart OR, if this isn’t possible, use temporary barriers (foot lockers, curtains) to create distance between beds. Common areas - create schedule for use of common areas, all chairs 6 ft apart,	If someone tested positive provide them with a mask and isolate away from others.	Stagger meal times	Positive cases should be wearing a mask. Staff must be masked when interacting with symptomatic guests, when cleaning or entering area where positive guest was. Gloves should be worn by all cleaning staff.	Improve air circulation. Use conference calls and smaller meetings with staff. Cancel all non essential visitors.	Guidance is given related to screening, isolation, physical distancing, transporting, and caring for guests.
Mosquera-Bruno S. Preparing Shelters for COVID-19. 2020 Mar 12 [cited 2021 Sep 15]; Available from: https://cceh.org/wp-content/uploads/2020/03/COVID-19-DOH-Guidance-to-Emergency-Shelters.pdf	Mosquera-Bruno	Preparing Shelters for COVID-19	2020	USA	N/A	N/A	n/A	N/A	There should be 3 feet between cots/bunks, but 6 feet is ideal. Guests should sleep head to toe.	N/A	Consider using local catering services as opposed to having staff/clients serve food	Masks should be given to those showing symptoms.	Use teleconfernecing options whereever possible. Reduce shelter capacities. Implement cold weather protocols to prevent unnecessary travels out to the community	N/A
Murray C. COVID-19 Response Update: Protecting People Experiencing Homelessness and Ensuring the Safety of the Shelter System. 2021 Jun 1; Available from: https://www.toronto.ca/legdocs/mmis/2021/cc/bgrd/backgroundfile-167471.pdf	Murray	COVID-19 Response Update: Protecting People Experiencing Homelessness and Ensuring the Safety of the Shelter System	2021	Canada	Proactive symptom screening at all points of entry sand active daily screening symptoms.	Piloting a rapid antigen testing program.	N/A	Enhanced cleaning protocols	2m distance between beds and barriers	Positive tests to be offered isolation space	Switch from in-person meals to takeaways.	Masks mandatory for staff and clients in common areas.	All shelter locations have now had at least one vaccine clinic offered on-site. One third (32%) of shelter programs have reported that at least 65% of current clients over the age of 12 have received a first dose.	Toronto had invested in several programs to move people experiencing homelessness out of the shelter system. This population was also included as a Phase 1 population for vaccine rollout.
National Alliance to End Homelessness. Homelessness & COVID-19: Considerations and Action Steps. 2020 Mar [cited 2021 Sep 15]; Available from: https://endhomelessness.org/resource/homelessness-covid-19-considerations-and-action-steps/	National Alliance to End Homelessness	Homelessness & COVID-19: Considerations and Action Steps	2020	USA	Screen visitors and staff to shelter in advance and upon arrival for fever or signs of an acute respiratory illness	N/A	N/A	N/A	N/A	Isolate any individuals under investigation in a private room with door closed. A separate shelter for seniors who are over 55 years old and/or have significant medical conditions should be created.	N/A	N/A	This shelter should stay open 24/7 and provide onsite meals along with daily medical monitoring.	People experiencing homelessness are at higher risk for COVID-19 infection given higher health care needs and illnesses. Shelters are also high risk settings as there are very close sleeping quarters, often communal meals, and shared bathing facilities. This population also lacks basic hygiene items (soap, water) to prevent the spread of COVID-19. Motel/hotel facilities, supported by appropriate …
National Health Care for the Homeless Council. Needed Actions from Public Health and Emergency Response Systems. 2020 Apr [cited 2021 Sep 15]; Available from: https://regroup-production.s3.amazonaws.com/documents/ReviewReference/359497770/Issue-brief-2-COVID-19-HCH-Community-Public-Health-Actions.pdf?AWSAccessKeyId=AKIAJBZQODCMKJA4H7DA&Expires=1631732367&Signature=gw%2Bgaau%2FjRs9zS4aLZ7lk%2BJ%2B…	National Health Care for the Homeless Council	Needed Actions from Public Health and Emergency Response Systems	2020	USA	Use HMIS to track residents.	N/A	N/A	N/A	For clients who are not sick, space beds at least 3 feet apart (headto-foot or using barriers). For clients with symptoms use individual rooms or have beds at least 6 feet. Assign clients to the same bed each night. Create overflow shelter space to accommodate reduced capacity at traditional sites.	Establish Isolation and Quarantine Space for 4 groups: Asymptomatic, but exposed, Symptomatic, awaiting testing/results, Confirmed positive, High-risk older individuals/chronically ill/frail remaining in congregate setting. Use motels/hotels, convention centres, schools and other community spaces.	Smaller groups can eat in shifts. Promote use of eating outside shelter by distributing cards for local food places.	N/A	N/A	PEH are disproportionately older, have high levels of chronic health conditions, and have limited ability to “stay home,” “wash hands,” and “practice social distancing.” . PEH must be recognized as a priority group for public health response. Individual providers to PEH do not have the capacity or the legal authority to take the significant steps needed to mitigate the spread of COVID-19 in this …
North Carolina Department of Health and Human Services. Interim Coronavirus Disease 2019 (COVID-19) Guidance for Homeless Shelters and Service Providers. 2020 Apr [cited 2021 Sep 15]; Available from: https://covid19.ncdhhs.gov/media/155/open	North Carolina Department of Health and Human Services	Interim Coronavirus Disease 2019 (COVID-19) Guidance for Homeless Shelters and Service Providers	2020	USA	N/A	N/A	Clients and staff should practice frequent hand washing.	All touchable surfaces (counters, tabletops, bathroom fixtures, toilets and bedside tables) should be disinfected with approved products against COVID-19.	Non-congregate sheltering options should be considered. This will require collaboration with counties and community partners. In dorm-style shelters, beds should be arranged so the heads of the beds are least 6 feet apart. If 6 feet distance is not possible beds should be arranged head-to-toe. Temporary barriers can be put up to created distance between beds using food lockers or curtains. Hotel/…	Symptomatic, confirmed cases or those waiting results need to be isolated in a private room in a non-congregate setting. If no alternative sites are available, shelters can work to identify either a private room within the shelter for isolation or a large well-ventilated room to cohort sick client. Doors should remain closed, and sick clients should have a private bathroom available to them.	Meal times need to be staggered.	Gloves and facemasks covering the mouth and nose should be available to all persons who directly serve positive cases of COVID-19.	Make necessary improvement to ventilation. Teleheath options wherever possible as opposed to in-person health services.	Persons experiencing homelessness are expected to follow the same IPAC measures to prevent the spread of COVID-19, however, they may lack resources to follow these same measures (e.g., running water). Within congregate shelters everday prevention actions should be promoted and information from credible public health sources should be posted. Non-congregate sheltering should be considered by congr…
NYC Department of Health and Mental Hygiene. Interim COVID-19 Guidance for Homeless Shelters. 2020 Mar [cited 2021 Sep 15]; Available from: http://wnylc.com/wp-content/uploads/2020/03/DOHMH-COVID19-Guidance-for-Homeless-Shelters_March-2020.pdf	NYC Department of Health and Mental Hygiene	Interim COVID-19 Guidance for Homeless Shelters	2020	USA	Screen clients and employees prior to entry into the facility. Consider daily temperature and symptom checks of residents.	N/A	Employees follow CDC guidelines for hand washing (e.g., before and after contact with residents, after contact with contaminated surfaces or equipment, and after removing personal protective equipment (PPE).)	Clean frequently touched surfaces (e..g., doorknobs, door handles, handrails and telephones) and non-porous surfaces in bathrooms, sleeping areas, cafeterias and offices (e.g., floors),	Beds should be spaced 3-6 feet apart. If possible limit residents put into dorm style units. Arrange beds in head-to-toe (or toe-to-toe) format or use neutral barriers (foot lockers, curtains) to create barriers between beds.	Restrict movement within the facility, in and out of the facility and, from being transferred to another facility until COVID-19 has been ruled out (with the exception of necessary medical care). Isolation should be in a negative pressure room or in a private room with the door closed. If no AIIR or private rooms are available shelters should identified different locations for isolation.	Stagger meal times and use schedule for use of common areas and kitchen. Utensils from sick individuals need to be cleaned separately and should not be shared unless thoroughly cleaned.	N/A	N/A	Special considerations to prevent disease transmission include considering the movement of clients or residents, visitors and staff into and within the facilities. Specific protocols and procedures for IPAC should be developed in collaboration with the health department and other partners. Proactive planning for shelters while community transmission is low is necessary.
Office of Temporary and Disability Assistance. Interim Guidance for Operators of Congregate Facilities Providing Shelter to Individuals Who are Homeless. 2020 Sep 29; Available from: https://regroup-production.s3.amazonaws.com/documents/ReviewReference/359497715/ny%20otda_2020_interim%20guidance%20for%20operators%20of%20congregate%20facilitis.pdf?AWSAccessKeyId=AKIAJBZQODCMKJA4H7DA&Expires=163173…	Office of Temporary and Disability Assistance	Interim Guidance for Operators of Congregate Facilities Providing Shelter to Individuals Who are Homeless	2020	USA	Screening should be done at intake into shelter. All shelter staff must be screened before they begin each shift.	N/A	Wash hands with soap and water for at least 20 seconds or use hand sanitizer when soap and water are not available. Priority times for hand washing incude: before eating, after sneezing, coughing, or nose blowing, after using the restroom, before handling food, ater touching or cleaning surfaces that may be contaminated, and after using shared equipment.	Cleani high contact surfaces (e.g., light switches, handrails and doorknobs handles) every 4 hours.. Dust- and wet-mop or auto-scrub floors. Vacuum entryways and high traffic areas. Remove trash. Clean restrooms, wipe heat and air conditioner vents, and regular cleaning of sleeping areas.	Use 6ft markers and one way directional signage. Close all non-essential areas for both employees and residents. Consider dividing residents into smaller groups within the shelter living space, so that each “pod” of residents shares the same staff, eating times, restrooms, and sleeping space, in order to confine exposure. Eliminate use of bunk beds wherever possible. Beds should be placed head-to…	N/A	Stagger meal times and avoid communal meal formats. Use individual servings.	Require use of face coverings by all staff and residents over 2 years of age when in common areas of the facility or when within 6 feet of others except when eating or drinking.	For places that can serve or accommodate 25 or more people shold have HVAC system filtration. Prohibit non essential visitors.	A negative test result is not required to be eligible for shelter.
Public Health Agency of Canada. Guidance for providers of services for people experiencing homelessness (in the context of COVID-19) [Internet]. 2020 Jun [cited 2021 Sep 15]. Available from: https://www.canada.ca/en/public-health/services/diseases/2019-novel-coronavirus-infection/guidance-documents/homelessness.html	Public Health Agency of Canada	Guidance for providers of services for people experiencing homelessness (in the context of COVID-19)	2020	Canada	Screening of staff, volunteers, and clients at entry, exits, and while at facilities. Active screening (symptoms and exposure risks) and passive screening (signage) should be used.	N/A	Frequent hand washing with soap and water for 20 seconds or with alcohol based sanitizer. Avoid touching mouth, nose or eyes with unwashed hands. Post signs at entrances and instrategic places about hand hygiene and respiratory etiquette. Provide alcohol-based hand sanitizers at key points in facility. Do not use 'home made' hand sanitizers	Increase cleaning frequency of highly used spaces, surfaces and objects (kitchens, common areas, dining areas, desks, shared sleeping spaces, doorknobs, faucets). Clothing and linens belonging to the ill personc can be washed with other laundry.	Staff/volunteers providing direct care should maintain 2 meter distance. Where needed physical barriers (plexiglass/transparent barriers) should be used. Use visuals such as accessible signage and floor markings. Limit visitors to the facility.	Shelters to work with community networks to secure additional shelter spaces. Coordinated response among affiliated shelters or congregate living facilities to separately cohort: those who are in quarantine following exposure in previous 14 days, those who have symptoms, those who are COVID positive. If not, consider using large well-ventilated rooms.	N/A	Non-medical masks or cloth face coverings are recommended when it is not possible to maintain a 2m physical distance between individuals. Masks or face coverings should not be placed on young children under age of 2, anyone who has trouble breathing.	Encourage virtual or telephonic services.	Organizations, community health workers and volunteers play an important role in helping prevent the spread of COVID-19 among those who experience homelessness. It is important that these service providers plan ahead and take precautions in their environments/workplaces, based on public health advice to reduce disruptions to their services. Consider reaching out to management, local governments, …
Public Health England. COVID-19: guidance for commissioners and providers of hostel services for people experiencing homelessness and rough sleeping. 2021 Mar [cited 2021 Sep 15]; Available from: https://www.gov.uk/government/publications/covid-19-guidance-on-services-for-people-experiencing-rough-sleeping	Public Health England	COVID-19: guidance for commissioners and providers of hostel services for people experiencing homelessness and rough sleeping	2021	UK	Daily symptom screening for residents and staff.	Twice weekly testing recommended. If someone does not need to self-isolate but came in contact with a positive case they should be supported to get PCR testing.	Staff and residents should use frequent hand washing with soap and water for 20 seconds or hand sanitiser. Emphasis of handwashing after blowing your nose, sneeze or cough, before eating or handling food, after coming into contact with high touch surfaces (e.g. handles, handrails and light switches) and after being in shared areas .	High touch objects and surfaces should be cleaned and disinfected in the hostel (e.g., door handles, handrails, tabletops, and electronic devices).	Layout of the hostel should be considered to promote physical distancing.	Residents who have a positive test, have symptoms and are awaiting test result, live in the same household as a positive case or are a close contact of a positive case should have their own self-contained accommodation (with their own bathroom and kitchen). If individual accomodations are not possible cohorting can be used. Contacts of someone who has tested positive for COVID-19 are not required…	N/A	Providers of hostels should support the use of face coverings and enable residents to maintain physical distance. PPE is only needed in a few circumstances: providing care to a resident whose care routinely already involves the use of PPE, if there is a known risk of contamination of blood or body fluids from the resident (regardless of their COVID-19 status), if providing care to someone display…	N/A	Face coverings are no longer required by law. PPE is only needed in certain circumstances including if providing care to a positive COVID-19 case or if there is a risk of transmission of other contaminants through blood or body fluids. Depending on vaccination status or exemption not all individuals in close contact with positive cases are required to self-isolate.
Public Health Ontario. Health Protection Actions for People Experiencing Homelessness during the COVID-19 Pandemic [Internet]. Toronto: Public Health Ontario; 2021 Mar p. 16. Available from: https://www.publichealthontario.ca/-/media/documents/ncov/he/2021/02/covid-19-homelessness-environmental-scan.pdf?sc_lang=en	Public Health Ontario	Health Protection Actions for People Experiencing Homelessness during the COVID-19 Pandemic	2021	Canada	Common across jurisdictions for shelters to have medical staff onsite or oncall for health services and regular screening of COVID.	N/A	Hand hygiene and materials were described mainly in the context of people experiencing unsheltered homelessness.	N/A	Many jurisdictions added new shelter spaces to increase safe capacity (i.e., maintain physical distancing). Closure of common areas, showers, and laundry facilities, reducing occupancy and suspending group activities and adding extra security promot social distancing.	Some jurisdictions also provide dedicated spaces for people to isolate or recover from COVID-19. Dedicated teams in England (UK) and King County USA) coordinate pandemic response including referring people to isolation, quarantine and recovery sites.	To reduce transmission staggered meal times is common along with serving takeaway meals, delivering meals to rooms/external locations	N/A	To reduce movement of people experiencing homelessness service providers delivered medications to shelters, provided mobile phones, computer games and puzzels to shelter residents. Some shelters also accepted clients with pets.	People experiencing homelessness are at an increased risk of COVID-19 infection and severe outcomes. Health protection measures for people experiencing homelessness during the pandemic include: enhanced hand hygiene, reducing crowding in shelters, creating new shelters, providing separate spaces for isolation, providing basic sanitation facilities, addressing food insecurity, and providing other …
Ralli M, Arcangeli A, Ercoli L. Homelessness and COVID-19: Leaving No One Behind. Ann Glob Health. 2021 Jan 27;87(1):11.	Ralli et al	Homelessness and COVID-19: Leaving No One Behind.	2021	International	Daily symptom screening and temperature monitoring recommended	Conduct surveillance campaigns using Real Time Polymerase Chain Reaction nasal swabs and rapid antigen testing for COVID	Distribution of hand sanitizers recommended	N/A	Redistribution and reorganization of space in personal and communal shelter areas to guarantee interpersonal distance is recommended.	N/A	N/A	Distribution of face masks recommended	N/A	All levels of government and social and health care providers need to collaborate to implement IPAC services to limit the spread of COVID-19 among people experiencing homelessness.
Steer KJD, Klassen DC, O’Gorman CM, Webster M, Mitchell M, Krichevsky L, et al. Cups for COVID: rapid implementation of a harm reduction initiative to support populations experiencing homelessness during the COVID-19 pandemic. Can J Public Health. 2021 Feb;112(1):29–35.	Steer et al	Cups for COVID: rapid implementation of a harm reduction initiative to support populations experiencing homelessness during the COVID-19 pandemic	2021	Canada	N/A	N/A	N/A	N/A	n	N/A	Distribute biodegradable disposable cups to reduce cup sharing and potential virus transmission among alcohol-drinking clientele. Also increases COVID-19 awareness, engages clients in disease prevention measures, and decreases stigma around alcohol use. Distribute resealable water bottles among clientele that use drugs.	N/A	N/A	Results suggest that the cups help reduce spread of COVID-19 however trends in the reduction of COVID-19 cases after intervention was implemented may also be attributed to other outbreak containment measures that were implemented simultaneously with the cups. The cups are a way to share knowledge about COVID-19 and infection prevention in a non-stigmatizing way.
Udechukwu T, Harnett L, Mabhala M, Reid J. COVID-19 and People Experiencing Homelessness: Reported Measures Implemented in the European Region during the Pandemic. Associations of the Schools of Public Health European Region; 2021 Apr.	Udechukwu et al	COVID-19 and People Experiencing Homelessness: Reported Measures Implemented in the European Region during the Pandemic	2021	International	N/A	In Latvia and Slovakia, residents (and staff in close contact) in homeless shelters were routinely tested for the virus. Croatia and Ireland prioritized symptomatic people in homeless shelters for testing because of a high probability to infect others, spread the virus, and form clusters.	Public authorities in Ireland, the government ministries in Poland, and the supervisory authorities in Belgium published guidance documents around hygiene and spatial distancing for homeless shelters. The Danish National Board of Health prepared two posters and a booklet with advice for people experiencing homelessness in hostels.	N/A	N/A	N/A	N/A	N/A	N/A	This report demonstrated the importance of integrating health and housing and collaboration to reduce health inequalities among PEH. The combination of accommodation and health (hygiene, testing, and treatment) saved hundreds of lives. Important to recognize that nott all European countries were prepared and not all could respond swiftly. In terms of testing it is recommended that widespread COVI…
Vancouver Coastal Health. Operations Manual for Temporary COVID-19 Shelter for Vulnerable Populations in Vancouver Coastal Health. 2020 Apr 3 [cited 2021 Sep 15]; Available from: http://ipac.vch.ca/Documents/COVID-19/Community%20Toolkit/COVID%20management_housing_ops_manual_Ver_FINAL_March%2031%202020.pdf	Vancouver Coastal Health	Operations Manual for Temporary COVID-19 Shelter for Vulnerable Populations in Vancouver Coastal Health	2020	Canada	Visitors to be screened upon entry.	N/A	Each resident should receive supply of hand sanitizer and disinfecting wipes.	Each resident should receive a supply of tissues and personal garbage bag. Clean and disinfect twice daily all frequently touched objects and surfaces (e.g.: kitchens, common areas, dining areas, desks, shared sleeping spaces, doorknobs, faucets)	Sleeping areas should be head to toe and 2m apart.	Positive or suspected case of COVID-19 should be given own room and bathroom to use. If individual room not available designate a room for all ill people.	For positive cases food, water and essential supplies will be provided to the room at scheduled intervals. Food for all residents is to be individuall packaged. No buffet or shared food.	All staff should have gloves and surgical masks. Staff in direct contact with residents should also have Eye protection (goggles, mask with face shield or visor) and gowns. COVID-19 positive residents should get surgical masks.	Restrict or severely limit visitors in the shelter. All staff must complete COVID-19 training. Signage about IPAC procedures should be written in languages representative of the community.	Use and designation of PPE determined by the shelter and staff. PPE not yet mandatory for all staff and residents, only needed under certain circumstances. Operations of temporart COVID-19 shelters is informed by principles and ethics including respect for human rights, least restrictive measures, promoting inclusion and providing necessary supports (e.g., mental health, income and substances). T…
Wang J, Majumder M, Johnson C. Policy Brief: Policies Protecting People Experiencing Homelessness during the COVID-19 Pandemic. 2020 Dec; Available from: https://blogs.bcm.edu/wp-content/uploads/2020/12/JW-policy-brief-manuscript-2020.pdf	Wang et al	Policy Brief: Policies Protecting People Experiencing Homelessness during the COVID-19 Pandemic	2020	International	N/A	In accordance with the CDC regular facility-wide testing should be done in shelters where there is moderate community transmission.	N/A	N/A	Approximately 70% of Continuum of Care in the US used hotels and motels to provide isolation spaces. These prioritized the most medically vulnerable (e.g., seniors aged 65 and over with medical problems).	N/A	N/A	N/A	N/A	There is a high risk of infection, hospitalization, and death among PEH, especially in congregate shelter settings. Regular facility-wide testing of shelter residents and staff should be preferred over symptom screening and reactive testing Non-congregate shelter may be effective in reducing infections. However, non-congregate shelter isolation programs are resource intensive and expensive.

## Sheet: Prevalence & Infection Control
Citation	Author(s)	Title	Date	Population*	Country	Testing Sites (N)	Testing Period	COVID-19 Test Positivity**		Screening & Surveillance	Testing	Hand & Respiratory Etiquette	Cleaning & Waste Management	Physical Distancing	Isolation & Quarantine	Food	PPE	Other	Key Findings /Conclusions
Aranda-Díaz A, Imbert E, Strieff S, Graham-Squire D, Evans JL, Moore J, et al. Implementation of Rapid and Frequent SARS-CoV2 Antigen Testing and Response in Congregate Homeless Shelters. medRxiv. 2021 Apr 27;2021.04.20.21255787.	Aranda-Díaz et al	Implementation of Rapid and Frequent SARS-CoV2 Antigen Testing and Response in Congregate Homeless Shelters	2021	Both	USA	10	January 14 - Februrary 19 2021	Residents 10/393=2.5% Cumulative prevalence = 2.2%	Staff 4/232 = 1.7%	N/A	Twice-weekly BinaxNOW antigen testing used. At outset: 4 testing stations with 8-10 staff. After five weeks reduced testing teams to 5 personnel.	N/A	N/A	N/A	Positive cases moved to isolation and quarantine and case investigation and contact tracing were conducted with outbreak team.	N/A	N/A	N/A	Testing may miss residents/staff who are not onsite while testing occurs. Only 45.2% or residents and 31.3% of staff were onsite during testing. 47.5% of residents and 53.3% of staff participated in testing at least once. Low adherene to twice weekly testing with only 4.1% of residents and 3.0% of staff being tested twice weekly. Most cases were in asymptomatic individuals suggesting symptom scre…
Lindner AK, Sarma N, Rust LM, Hellmund T, Krasovski-Nikiforovs S, Wintel M, et al. Monitoring for COVID-19 by universal testing in a homeless shelter in Germany: a prospective feasibility cohort study. medRxiv. 2020 Oct 6;2020.10.04.20205401.	Lindner et al	Monitoring for COVID-19 by universal testing in a homeless shelter in Germany: a prospective feasibility cohort study	2020	Residents	Germany	3	July 9 - July 29 2020	Residents 0/118 = 0%	N/A	N/A	Testing through a self-collected respiratory specimen of each resident on a weekly basis regardless of symptoms. During the first week, saliva was used as a specimen. During the second and third week, a self-collected swab of wiping tongue, buccal mucosa and anterior nares was used, guided by an instruction leaflet. RT-PCR analysis was used to determine postivity of COVID-19.	N/A	N/A	N/A	N/A	N/A	N/A	N/A	0% prevalence detected in this sample. High retention rates (88.9% – 93.6%) were seen with this testing strategy. One challenge was that repeated attempts were needed to collect the specimens. The self-collected swab of the tongue, buccal mucosa and anterior nares was considered easier and more hygienic to collect than a saliva specimen. This type of testing strategy is feasible in homeless shelt…
Redditt V, Wright V, Rashid M, Male R, Bogoch I. Outbreak of SARS-CoV-2 infection at a large refugee shelter in Toronto, April 2020: a clinical and epidemiologic descriptive analysis. CMAJ Open. 2020 Dec 1;8(4):E819–24.	Redditt et al	Outbreak of SARS-CoV-2 infection at a large refugee shelter in Toronto, April 2020: a clinical and epidemiologic descriptive analysis	2020	Residents	Canada	1	April 20 2020	Residents 25/60 = 41.7%	N/A	Residents were screened for three symptoms: fever, cough and shortness of breath.14 days after testing positive cases were also telephoned for reassessment which included screening for the presence of 15 symptoms (fever, cough, shortness of breath, chills, myalgias, headache, sore throat, new loss of smell, new loss of taste, new nasal congestion, diarrhea, malaise, dizziness, nausea and/or vomit…	Nasopharyngeal swabs taken from residents and sent for PCR testing.	N/A	N/A	N/A	Positive cases were transferred to a COVID-19 isolation facility with on-site medical support for 14-day isolation.	N/A	N/A	N/A	Implementing common IPAC measures may be difficult in this population and at shelters because of physical constraints of shelter settings, limited access to supplies, and concurrent mental and physical health conditions among this population. Proactive measures, including increased physical spacing between shelter beds, decreased density within each shelter through opening of additional accommoda…
O’Shea T, Bodkin C, Mokashi V, Beal K, Wiwcharuk J, Lennox R, et al. Pandemic Planning in Homeless Shelters: A Pilot Study of a Coronavirus Disease 2019 (COVID-19) Testing and Support Program to Mitigate the Risk of COVID-19 Outbreaks in Congregate Settings. Clin Infect Dis. 2021 May 4;72(9):1639–41.	O'Shea et al	Pandemic Planning in Homeless Shelters: A Pilot Study of a Coronavirus Disease 2019 (COVID-19) Testing and Support Program to Mitigate the Risk of COVID-19 Outbreaks in Congregate Settings	2021	Both	Canada	8	March 17 - April 30 2020	Residents 1/104=1.0%	Staff 7/141=5.0%	Screening done on all residents and staff daily.	Any staff or residents who failed daily screening or were close contacts of positive cases underwent testing.	N/A	N/A	Shelter beds increased from 341 to 395 to enhance spacing and physical distancing in shelters and lowering density within each shelter.	Residents awaiting results were isolated within their shelter in single room areas. Residents who tested positive for COVID-19 and did not require hospitalization were transferred to the isolation center.	N/A	N/A	N/A	Positivity rate was lower among residents than in the general population, but positivity among staff was similar to that of the general population. Four key factors in mitigating shelter outbreaks. 1. Increased capacity of shelter space by opening alternative spaces 2. Access to rapid assessment and testing on site 3. Restructuring of physical spaces to accommodate isolation of residents with con…
National Collaborating Centre for Methods and Tools. Rapid Review Update 1: What factors increase the risk of COVID-19 outbreaks in congregate living settings? How do outcomes compare to outbreaks in community settings? [Internet]. Hamilton, Ontario: National Collaborating Centre for Methods and Tools; 2020 Jul [cited 2021 Sep 15]. Available from: https://www.nccmt.ca/covid-19/covid-19-rapid-evid…	National Collaborating Centre for Methods and Tools	Rapid Review Update 1: What factors increase the risk of COVID-19 outbreaks in congregate living settings? How do outcomes compare to outbreaks in community settings?	2020	Residents	International	11 (across 6 separate studies)	N/A	Residents Samuels - 35/299 (11.7%) Baggett -147/408 (36.0%) Bodkin - 1/ 104 (1.0%) Tobolowsky - 31/195 (18.9%)	Staff Bodkin - 7/141 (5.0%) Tobolowsky - 6/38 (15.8%)	In studies from Baggett and Bodkin screening was done at tentry to shelter.	Bodkin - If anyone failed the screening they were tested and isolated in single rooms.	N/A	Tobolowsky - Staff members were assigned to one shelter and provided additional training for cleaning and disinfection	Toblowsky - Sleeping mats were positioned so that residents’ heads were ≥2m apart.	Baggett - Asymptomatic and symptomatic individuals put into separate tents while waiting for test results. This changed in favour of assuming exposure and testing and isolating all people while awaiting results. Shelter residents were kept separate in pods lined with heavy vinyl. Some residents were sent to vacated university dormitories to prevent congestion.	N/A	Tobolowsky - face masks were given to all residents and staff	N/A	Prevalence of COVID-19 is 2 to 18 times in congregate living settings (shelter, prison and group home) than in the general population. Not enough evidence to pinpoint specific factors in congregate living settings that may increase or reduce risk of a COVID-19 outbreak. Insufficient evidence on the effectiveness of common IPAC measure.
Ralli M, Arcangeli A, Morrone A, Ercoli L. Homeless Shelter Characteristics and Prevalence of SARS-CoV-2. West J Emerg Med. 2021 Mar;22(2):232–3.	Ralli et al	Homeless shelter characteristics and prevalence of SARS-CoV-2	2021	Both	Italy	Not specified	April - September 2020	2.0% (no specific # of residents or tests given)	N/A	Daily symptom screening and body temperature monitoring implemented.	Routine testing done. All new admissions were tested.	Hygienizing gels provided to residents and staff .	N/A	N/A	N/A	N/A	Face masks used at shelters.	N/A	Symptom screening and temperature monitoring are insufficient to prevent spread of COVID-19 in homeless shelters. A multipronged approach including daily symptom and temperature checks, adequate physical distancing, use of individual protections, accurate testing daily education can prevent the spread. To identify asymptomatic cases frequent testing of all residents and staff is needed not just s…
Lewer D, Braithwaite I, Bullock M, Eyre MT, White PJ, Aldridge RW, et al. COVID-19 among people experiencing homelessness in England: a modelling study. The Lancet Respiratory Medicine. 2020 Dec 1;8(12):1181–91.	Lewer et al	COVID-19 among people experiencing homelessness in England: a modelling study	2020	Residents	UK	1065 hostels and 143 night shelters	Scenarios modelled from February 1 2020 - January 31 2021	Incidence is reported (not prevalence). Scenario A (first wave, preventative measures in place) : 1888/46565 = cumulative incidence of 4.1% Scenario B (first wave, do nothing): 22933/46565 = 49.3% Scenario C (no second wave, preventative measures reamin in place) : 1025/46565 = 6.3% Scenario D (no second wave, measures are lifted) = 12151/46565 = 30.1% Scenario E (no second wave; lift measures ex…		N/A	COVID-CARE Intervention: testing and medically supported accommodation for those with symptoms	Other assumed preventive measures implemented included promotion of hand hygiene	N/A	Other assumed preventive measure included closing communal areas and advising residents and staff to limit social contacts	Assumed preventive measure included reduced mixing with the general population due to restrictions on movement and activities (ie, lockdown). COVID-PROTECT Intervention: provision of single room own-bathroom accommodation to homeless adults	N/A	N/A	N/A	First wave modelling suggests that people experiencing homelessness were protected by interventions in the general population, infection control in hostels, and closing of dormitory-style accommodation. Incidence is lowest in scenarios where preventive measures are retained throughout each wave of the pandemic. Even if incidence of COVID-19 is low in the general population, relaxing measures in h…
Samuels EA, Karb R, Vanjani R, Trimbur MC, Napoli A. Congregate Shelter Characteristics and Prevalence of Asymptomatic SARS-CoV-2. medRxiv. 2020 May 24;2020.05.21.20108985.	Samuels et al	Congregate Shelter Characteristics and Prevalence of Asymptomatic SARS-CoV-2	2020	Residents	USA	5	April 19 - April 24 2020	Residents Cumulative prevalence: 35/299 = 11.7% Shelter 1, 3 and 4 had 0% prevalence Shelter 2 = 24//68 = 35.3% Shelter 5 = 11/51 = 21.6%		Symptoms screenings done daily at all shelters, shelters 3 and 4 were doing this twice daily and these 2 shelters had 0 prevalence of COVID. Daily temperature checks were being done at all 5 shelters.	Nasopharyngeal swabs taken from residents and sent for PCR testing.	N/A	N/A	Social distancing in sleeping areas was done at Shelter, 1, 4, and 5 but not at shelter 2 and 3.	N/A	Meals were offered onsite at all shelters.	All 5 shelters required staff and residents wear masks.	Shelters 1,2, 4, and 5 did not provide daily education or updates, shelter 3 did. New residents were being allowed at shelters 1, 2, and 5. But not shelter 3, and 4.	Only 20% of the confirmed positive cases reported symptoms. The shelters with positive cases have several distinct characteristics: located in dense neighbourhoods, shelters were at almost full capacity, and they allowed new residents. Shelters with more transient residents having higher prevalence rates. Shelters in locations with lower population density and who limited new residents during the…
Chicago Homelessness and Health Response Group For Equity. Building an effective cross-sector partnership to address COVID-19 among vulnerably housed populations of Chicago [Internet]. Chicago Homelessness and Health Response Group for Equity; 2020 Nov [cited 2021 Sep 15]. Available from: https://regroup-production.s3.amazonaws.com/documents/ReviewReference/359498609/CHHRGE-White-Paper-06.11.2020…	Chicago Homelessness and Health Response Group For Equity	Building an effective cross-sector partnership to address COVID-19 among vulnerably housed populations of Chicago	2020	Residents	USA	16	March 15 - April 30 2020	Residents 558/2146 = 26%	N/A	Screening done via telemedicine. Screening done to identify COVID-19 symptoms AND high risk residents. Screening protocol included temperature and symptom checks.	A rapid testing team responds to outbreaks in homeless shelters that are reported by performing mass testing of symptomatic and asymptomatic clients to detect cases early	Brochures in English, Spanish, and Polish on hand washing, social distancing, and precautions against COVID-19 were distributed to shelters	N/A	Some shelters required reworking of physical space to allow for ease of acces to washrooms during intake. The City reached agreements with the YMCA of Metro Chicago and the Salvation Army to secure temporary capacity at five new sites with 699 beds. Some shelters limited capacity by as much as 50%. Clients encouraged to sleep head-to-toe	Symptomatic individuals should have their own rooms. Group symptomatic people together is not optimal. If there are no isolation room, persons can be moved to a hallway or at the end of a corridor. If possible, use dividers such as sheets between people. Keep ill client's belongings in airtight containers. If possible, designate a washroom for used by people in isolation/quarantine.	Meals delivered to clients in isolation/quarantine with disposable containers and utensils. Set it down at least 3ft away from client. Similarly, to dispose it, client should place it in a garbage bag, leave it 3ft away for a staff with gloves and a face mask to take.	CHHRGE recommended for universal masking of clients and staff in shelters prior to CDC and CDPH policies on universal masking. Best masks to provide in congregate settings were special masks with a three-layer design.	N/A	COVID-19 has highlighted the systematic underfunding and de-prioritization of homeless services in the nation and in Chicago. This crisis has provided much needed urgency and pressure to address these wrongs and ensure that homelessness becomes a brief occurrence. Priority policy areas include: maintaining the number of beds in Chicago and adding space for social distancing, shielding high risk p…
Yoon JC, Montgomery MP, Buff AM, Boyd AT, Jamison C, Hernandez A, et al. COVID-19 Prevalence among People Experiencing Homelessness and Homelessness Service Staff during Early Community Transmission in Atlanta, Georgia, April-May 2020. Clin Infect Dis. 2020 Sep 8;ciaa1340.	Yoon et al	COVID-19 Prevalence among People Experiencing Homelessness and Homelessness Service Staff during Early Community Transmission in Atlanta, Georgia, April-May 2020	2020	Residents	USA	24	April 7 - May 6 2020	Residents 36.1684 = 2.1%	N/A	Most shelters were conducting standardized symptom screening for clients, but only one third were screening staff.	The use of universal testing for early identification and isolation of positive cases is likely a viable strategy to interrupt transmission in congregate settings and is consistent with shelter-specific findings in this study. This means that the site actually has to have separate housing units for isoaltion purposes.	N/A	N/A	One shelter housing men was revealed to have a widespread undetected outbreak during testing. Client capacity has been decreased by approximately half, but the shelter did not enforce shelter-in-place orders nor restrict client movement. It only had congregate sleeping spaces. Beds were placed at least six feet apart, but head-to-toe alignment was inconsisten. Face coverings and hand sanitizer we…	N/A	N/A	N/A	N/A	People living in shelters experienced higher COVID-19 prevalence compared with PEH living unsheltered. Facility-wide testing in congregate settings allows for identification and isolation of COVID-19 cases and is an important strategy to interrupt transmission.
Tobolowsky FA. COVID-19 Outbreak Among Three Affiliated Homeless Service Sites — King County, Washington, 2020. MMWR Morb Mortal Wkly Rep [Internet]. 2020 May 1 [cited 2021 Sep 15];69. Available from: https://www.cdc.gov/mmwr/volumes/69/wr/mm6917e2.htm	Tobolowsky etl al	COVID-19 Outbreak Among Three Affiliated Homeless Service Sites — King County, Washington, 2020	2020	Both	USA	3	March 27 - April 11 2020	Residents 35/195=18%	Staff 8/38=21%	N/A	Nasopharyngeal swabs taken from residents and sent for PCR testing.	Shelter C was found to not have alcohol-based hand sanitizer or on-site showers; residents used shelter shuttles or public transportation to access public showers	N/A	Staff members were found to be rotating among the three shelters, residents were able to leave the shelters during the day, and sleeping mats were not spaced >3ft apart. Shelter A was closed, with women moved to isolation houing with individual rooms and men to Shelter C where temperature screening was conducted and portable showers installed.	N/A	N/A	Staff members were found to only intermittently wear cloth face coverings or masks, but face coverings and masks were not provided to residents		The testing of all available residents and staff members regardless of symptoms performed during this investigation potentially identified more infectious cases than symptomatic screening would have. In settings with known COVID-19 outbreaks, assistance with enforcement of shelter-inplace orders, testing of residents and staff members, and prompt isolation of symptomatic or confirmed cases are ne…
Self JL, Montgomery MP, Toews K-A, Samuels EA, Imbert E, McMichael TM, et al. Shelter Characteristics, Infection Prevention Practices, and Universal Testing for SARS-CoV-2 at Homeless Shelters in 7 US Urban Areas. Am J Public Health. 2021 May;111(5):854–9.	Self et al	Shelter Characteristics, Infection Prevention Practices, and Universal Testing for SARS-CoV-2 at Homeless Shelters in 7 US Urban Areas	2021	Both	USA	63	April 1 - June 1 2020	Combine resident and staff prevalence. Median prevalence by facility was 2.9% (range = 0%–71.4%). Twenty (31.7%) shelters had very high (> 10%) prevalence.		Shelters that excluded symptomatic staff were also less likely to experience high prevalence (47.5%; 29 of 61) compared with shelters allowing symptomatic staff to continue working (100%; 2 of 2; RR = 0.5; 95% CI = 0.4, 0.6)	N/A	N/A	N/A	Shelters implementing head-to-toe sleeping were less likely to experience high infection prevalence (35.1%, 13 of 37) compared to shelters that did not implement head-to-toe sleeping (73.7%, 14 of 19; RR = 0.5; 95% CI = 0.3, 0.8).	N/A	N/A	N/A	Shelters with on-site medical services were less likely to have very high prevalence (20.6%; 7 of 34) compared with shelters lacking those services (44.8%; 13 of 29; RR=0.5; 95% CI = 0.2, 1.0) In this analysis, additional characteristics (e.g. staff training, client and staff symptom screenign and face mask use, and county COVID-19 incidence) were not assocaited with prevalence.	Universal testing at homeless shelters can identify high prevalence of SARS-COV-2 infection, even in areas with low incidence of COVID-19. Adoping head-to-toe sleeping arrangements, excluding symtomatic shelter staff from working, and availability of on-site medical services were associated with lower risk of high COVID-19 infection prevalence. Timing of infection control measures and site assess…
Karb R, Samuels E, Vanjani R, Trimbur C, Napoli A. Homeless Shelter Characteristics and Prevalence of SARS-CoV-2. West J Emerg Med. 2020 Aug 17;21(5):1048–53.	Karb et al	Homeless Shelter Characteristics and Prevalence of SARS-CoV-2	2020	Residents	USA	5	April 19 - April 24 2020	Residents Cumulative 35/399 = 11.7% Shelter 1: 11/52 = 21.6% Shelter 2: 0 Shelter 3: 0 Shelter 4: 24/68 = 35.3% Shelter 5: 0	N/A	Daily temperature checks nd symptom screening done at all 5 shelters. Symptom screening was done twice daily at shelter 2 and 5.	N/A	N/A	N/A	Sleeping spaces were 6 feet apart in Shelter 1, 3, and 5 but not shelter 2 and 4.	N/A	Meals were offered onsite at all shelters.	All 5 shelters required staff and residents wear masks.	Three shelters stopped accepting new residents at least two weeks before the study.	There were no differences in age, gender, or race between people testing positive and negative for COVID-19. Only 20% of people testing positive (7/35) reported any symptoms. Symptom-guided identification and temperature screening are insufficient strategies to prevent SARS-CoV-2. Shelters with more transient residents and operating at near-full capacity had higher prevalence rates. The shelter w…
Baggett TP, Racine MW, Lewis E, De Las Nueces D, O’Connell JJ, Bock B, et al. Addressing COVID-19 Among People Experiencing Homelessness: Description, Adaptation, and Early Findings of a Multiagency Response in Boston. Public Health Rep. 2020 Jun 9;135(4):435–41.	Baggett et al	Addressing COVID-19 Among People Experiencing Homelessness: Description, Adaptation, and Early Findings of a Multiagency Response in Boston	2020	Residents	USA	3	March 12 - April 18 2020	Residents & Marginally Housed 429/1297 = 33.1% Total of 1463 tests done, some people tested more than once.	N/A	Symptom screening at shelters: cough OR shortness of breath and temperature checks. Temperature≥100°F expedited PCR testing given. Exposure screening: close contact with confirmed case OR out-of-state travel. Risk screening: older age (60+ years) or high risk comorbidities. Shelters established communication with area hospitals to identify homeless people with COVID-19 or COVID-like illness. By M…	For residents failing symptom and temperature checks PCR testing was done.	N/A	Surface decontamination occurred at least every 4 hours in isolation tents.	Included bed distancing, staggered showering schedules, staggered meals. Reduced unnecessary assembly of staff members and guests On-site meeting sizes limited. Decongestion strategy used by shelters to relocate people at highest risk for COVID-19 complications to empty university dorms.	Isolation tents established for symptomatic clients waiting PCR results or confirmed COVID cases with mild illness. Isolation tents equipped with internal partitions, negative airflow, bed-specific portable toilets	N/A	Staff working in isolation tents wore full protective equipment including N95 respirator, face shield, gown, and gloves. Quarantine tent staff used a lower level of PPE ( surgical mask and gloves).	Where possible, clinics shifted to a telehealth for deliving medical, psychiatric, and addiciton-oriented care. Nonclinical employees shifted to remote work.	Symptom screening was de-emphasized throughout the 6 weeks of model implementation given it's limited sensitivity for identifying COVID-19 cases. Mass PCR testing was prioritized instead. Pivoted to a universal exposure assumption which lead to a reduction in contact tracing and removed the need for quarantining exposed people in favour of isolating symptomatic residents. Sufficient spaces for is…
Ghinai I, Davis ES, Mayer S, Toews K-A, Huggett TD, Snow-Hill N, et al. Risk Factors for Severe Acute Respiratory Syndrome Coronavirus 2 Infection in Homeless Shelters in Chicago, Illinois-March-May, 2020. Open Forum Infect Dis. 2020 Nov;7(11):ofaa477.	Ghinai et al	Risk Factors for Severe Acute Respiratory Syndrome Coronavirus 2 Infection in Homeless Shelters in Chicago, Illinois-March-May, 2020	2020	Both	USA	21	March 1 - May 1 2020	Residents 431/1435= 30.0%	Staff 41/282=15%	COVID-19 cases reported to Illinois’ National Electronic Disease Surveillance System.	Testing was scheduled, when possible, within 7–10 days of a reported index case. Testing was offered to all residents and staff. Shelters with a point prevalence of ≥5% were offered further testing approximately 1–2 weeks later	N/A	N/A	5 additional shelters opened to reduce crowding within existing shelters (decompression). Shelter residents were allowed to leave and return to the shelter only for essential activities. Protective housing also offered at hotel rooms off-site to people living in dorm style places and those at high risk of COVID (e.g., older adults).	N/A	N/A	N/A	One-time on-site training in infection prevention and control given to shelter staff.	Sharing a room with >20 people associated with a higher prevalence, and current smoking remained associated with a lower prevalence compared with never smoking. In the multilevel model, the proportion of residents leaving and returning each day was associatd with increased prevalence of infection, and an increase in the number of bathrooms was associated with a reduced prevalence of infection.
Jameson A. Widescale SARS-Cov-2 Testing in Individuals Experiencing Homelessness in a Medium-Sized Midwest City. 2021 Jun 5;2:2.	Jameson	Widescale SARS-Cov-2 Testing in Individuals Experiencing Homelessness in a Medium-Sized Midwest City	2021	Both	USA	1	April - June 2020	Residents and Staff Combined Prevalence Testing Window A: 69/251 = 27.4% Testing Window B: 20/61 = 32.7% Testing Window C: 2/188 = 1.1% Testing Window D: 1/167 =0.6%	N/A	Guests were screened via temperature checks every day before meals and employees were screened at the beginning of each shift for fever and for symptoms.	Four testing windows performed from April to June 2020 for both residents and staff.	N/A	Cleaning & disinfection was significantly increased. High touch surfaces cleaned every 2-3 hours. A biofog solution was applied daily in the sleeping quarters and main areas of congregation. Bed linens were laundered daily.	N/A	COVID-19 positive individuals were cohorted at other locations and negative guests stayed at the normal overnight facility.	N/A	N/A	N/A	Ongoing mass testing and isolating strategies will remain an important tools to protect PEH.
Rao CY, Robinson T, Huster K, Laws R, Keating R, Tobolowsky F, et al. Occupational exposures and mitigation strategies among homeless shelter workers at risk of COVID-19. medRxiv [Internet]. 2021 Feb 23 [cited 2021 Sep 15]; Available from: http://medrxiv.org/lookup/doi/10.1101/2021.02.22.21251646	Rao et al	Occupational exposures and mitigation strategies among homeless shelter workers at risk of COVID-19	2021	Staff	USA	27	June - August 2020	N/A	Staff 16/106 = 15.09%	N/A	Majority of staff (77/106) reported experiences of testing. Many said that they continued to work while awaiting their test results.	Handwashing was the second most commonly used prevention measure with 83% of participants reporting this measure	57% of staff said cleaning is standard part of their job, however among thos 57% only half received training on how to clean properly after a client with COVID-19 leaves the shelter.	Close contact with clients is highly frequent for all staff at homeless shelters, even staff with administrative duties, suggesting limited capacity to implement physical distancing.	N/A	N/A	Most common prevention measure was by both staff and clients. However, masks were not reported to be worn 100% of the time at work. Gloves were also worn when in contact with clients by 56% of staff. When in contact with known cases of COVID-19 only 76% of staff reported wearing face masks most of the time and 63% reported wearing gloves.	N/A	12 participants who tested positive believed they were infected at work. All 17 shelter networks had implemented at least one COVID-19 prevention measure. BMI >30 and Non-Hispanic Black race were associated wih testing positive for COVID. BMI >30 (PR 1.86, 95% CI 1.31, 2.63; p=0.001) or identifying as Non-Hispanic Black race (PR 2.00, 95% CI 1.23, 3.26; p=0.01). Reporting frequent close contact w…
*Populations: Residents of shelters/hostels (i.e. people experiencing sheltered homelessness and staff at shelters/hostels (i.e. paid and volunteer workers). **Positivity repored in accordance to original article (i.e. some reported cumulative prevalence, others reported prevalence among residents only).
